# Supplementary material for: Iron Supplementation Increases Tumor Burden and Alters Protein Expression in a Mouse Model of Human Intestinal Cancer
Source: Nutrients. 2024 Apr 27;16(9):1316. doi: 10.3390/nu16091316 (PMC11085868; doi:10.3390/nu16091316)
Supplement: Supplementary file 1 [file nutrients-16-01316-s001.zip]

Archive with 10 entries (9 files):
- 2D - raw data - protein spot comparisons - mean and statistics - ref Manuscript ID - nutrients-2974622.xls
- 2D Protein spots - total output - comparisons and statistics - ref Manuscript ID - nutrients-2974622.xls
- LTQ - Mass spec - Operational search results - ref Manuscript ID - nutrients-2974622.xls
- LTQ mass spec - raw data - protein identification search and notes - ref Manuscript ID - nutrients-2974622.xls
- nutrients-2974622-supplementary.pdf
- __MACOSX/
- __MACOSX/._2D - raw data - protein spot comparisons - mean and statistics - ref Manuscript ID - nutrients-2974622.xls
- __MACOSX/._2D Protein spots - total output - comparisons and statistics - ref Manuscript ID - nutrients-2974622.xls
- __MACOSX/._LTQ - Mass spec - Operational search results - ref Manuscript ID - nutrients-2974622.xls
- __MACOSX/._LTQ mass spec - raw data - protein identification search and notes - ref Manuscript ID - nutrients-2974622.xls
