# Supplementary material for: Iron Supplementation Increases Tumor Burden and Alters Protein Expression in a Mouse Model of Human Intestinal Cancer
Source: Nutrients. 2024 Apr 27;16(9):1316. doi: 10.3390/nu16091316 (PMC11085868; doi:10.3390/nu16091316)
Supplement: Supplementary file 1 [file nutrients-16-01316-s001.zip › 2D - raw data - protein spot comparisons - mean and statistics - ref Manuscript ID - nutrients-2974622.xls]

## Sheet: Sheet1
	N	T	Tfe	N	T	Tfe
Spot	Mean1	Mean2	Mean3	SEM1	SEM2	SEM3
578	-1.2859	-0.448801	0.335408	0.0583453	0.253456	0.190976
1728	-1.30219	0.220333	0.186234	0.191871	0.246606	0.200878
933	-0.676588	-0.284936	0.387482	0.141884	0.0621367	0.206506
861	-1.67963	-0.421917	0.720887	0.315535	0.257544	0.434076
863	-1.40913	-0.187842	0.583295	0.451827	0.0775141	0.285446
862	-1.93912	-0.592359	0.785767	0.32808	0.340198	0.584704
1455	-2.07442	-1.02139	0.773467	0.373932	0.692684	0.456664
1041	-0.883802	0.108753	0.0782164	0.209803	0.333905	0.0360804
579	-0.844786	-0.18197	0.296591	0.279431	0.269192	0.119781
954	-0.836543	-0.588194	0.52816	0.339308	0.195553	0.379595
868	-1.09568	0.0340824	0.366915	0.556753	0.141785	0.0932969
1909	0.629255	-0.122281	-0.032736	0.196666	0.195375	0.1441
1032	-1.46725	-0.265341	0.482745	0.511286	0.390521	0.42069
1996	0.686679	-0.70758	-0.257823	0.346195	0.310795	0.340767
1953	0.488142	-0.617774	-0.124391	0.236857	0.336649	0.224297
1247	-0.6436	0.149263	-0.140219	0.0941377	0.265614	0.197216
1484	-2.35943	-2.68607	0.755045	0.730255	1.14284	0.917968
1052	-0.996711	-0.11819	0.185992	0.336946	0.345405	0.220419
1682	-1.67151	-0.055389	-0.315547	0.379043	0.5903	0.303721
1574	-1.78644	0.0151345	0.321692	0.302428	0.532749	0.79835
1698	-1.53435	-0.0739647	0.290159	0.46551	0.514651	0.498039
410	0.206441	-0.0647383	-0.721	0.275106	0.285106	0.150461
2155	0.75837	-1.05982	-0.277964	0.235026	0.49874	0.617826
2069	-1.32628	-1.20439	0.861397	0.576552	0.516343	0.804346
2124	-0.96916	-0.349692	-0.160924	0.217651	0.240113	0.205832
543	-0.693907	0.0948601	-0.203097	0.104286	0.166532	0.314265
1031	-2.00733	-0.401762	0.693016	0.950487	0.465665	0.723035
2115	1.25154	-0.496514	-0.701384	0.927581	0.276526	0.300533
1409	-2.44444	-0.15906	0.0441908	0.515845	1.17372	0.258884
670	0.74616	-0.647128	-1.35907	0.988453	0.214193	0.0981966
2023	-2.88463	-1.21701	-0.0199602	0.356098	0.64955	1.18782
2119	1.19399	-0.319426	-0.810832	0.708383	0.344778	0.665255
2135	1.25205	-0.834984	-0.163138	0.205307	0.587846	0.855227
1856	-0.108342	-0.591667	0.517245	0.16495	0.506565	0.153216
1023	-0.635841	-0.396746	0.733986	0.437771	0.350416	0.474641
263	-0.703718	-0.0174848	-0.982726	0.307553	0.348702	0.21003
909	-0.547229	0.279552	0.0901137	0.249889	0.193612	0.335315
1372	-4.88745	-0.960182	-0.338537	0.546745	2.51728	0.612021
423	-0.214522	-0.353117	-1.06271	0.265358	0.223467	0.349381
667	0.789188	-0.3964	-1.2101	1.05138	0.142474	0.346891
834	0.482762	-0.277439	-0.532262	0.462579	0.148699	0.331388
930	-0.966438	-0.0535904	0.114897	0.222304	0.526663	0.328942
485	-0.0650953	0.617461	-1.32029	0.835842	0.285071	0.690174
741	-0.05884	0.203941	-1.14549	0.13102	0.636894	0.501259
652	0.943851	-0.569759	0.206783	0.359959	0.28027	0.743969
1809	-0.158024	-0.79459	0.179518	0.149761	0.491008	0.255563
1296	-0.553211	0.110179	0.0786329	0.0363676	0.391933	0.188543
1691	-0.223951	-0.10726	0.43665	0.319905	0.252708	0.0540078
2146	0.638231	-1.52499	-0.722859	0.405912	1.05462	0.614816
2018	-2.73266	-0.920398	0.670359	0.872404	1.44877	1.11418
2102	-0.808507	-0.256696	-0.122568	0.0706834	0.27483	0.328301
1368	-3.88466	-0.760612	-0.407643	0.297539	2.22083	0.509428
441	0.147848	-0.278235	-0.776353	0.320063	0.237644	0.393623
824	0.457551	-0.248147	-0.544873	0.284448	0.423305	0.36954
1017	-0.644584	-0.63781	0.843335	0.353092	0.435062	0.887709
1640	-0.968917	0.190559	-0.755544	0.394202	0.571322	0.311336
1797	-1.69545	0.0364184	-0.033303	0.128951	1.1954	0.124118
1039	-0.776072	-0.0692596	0.401426	0.122558	0.54411	0.472505
1246	-0.572965	0.230216	-0.14272	0.11762	0.301712	0.37564
156	0.0557116	-0.0967921	-0.436354	0.152355	0.239633	0.132553
1328	-1.56644	0.534728	0.122577	0.59679	1.19161	0.3854
1371	-2.63032	-0.0842944	0.0400949	0.838586	1.52942	0.706247
1932	-0.816211	-0.190818	0.372859	0.514571	0.152354	0.51468
731	0.616422	-0.877872	-0.818228	0.962201	0.221887	0.382528
2137	0.977489	-1.72723	-0.541219	0.342307	1.57154	0.553395
1468	0.473447	-1.01387	-0.328327	0.711253	0.536739	0.287683
397	-0.653533	-0.033773	-0.0130049	0.252305	0.200872	0.325606
2077	-3.32352	-0.726472	-0.99424	0.505529	1.6073	0.636182
1046	-0.637786	0.181108	-0.220676	0.487153	0.174658	0.0434196
556	-0.721425	-0.00186131	-1.89356	0.331028	0.567834	1.02594
1916	0.557558	-0.258134	0.53203	0.301695	0.32165	0.402185
1650	-0.93904	0.164514	0.521631	0.393035	0.808515	0.406774
119	-0.00914962	-0.871868	0.67135	0.534576	0.704526	0.47942
1094	0.894387	-1.26833	-1.73368	1.35639	1.14695	0.426987
574	-1.1083	-0.597895	0.623567	0.932739	0.665481	0.17817
911	0.345598	-0.267328	-0.706677	0.527501	0.452997	0.0454348
762	-0.784268	-0.82365	0.405066	0.442024	0.625749	0.512913
233	0.368639	-0.29669	1.14436	0.751606	0.563953	0.186181
1590	-1.27145	-0.347212	0.397352	0.113651	0.721233	0.840314
1463	-0.331236	0.136157	-1.12952	0.302031	0.54517	0.606137
1929	0.655097	-0.095567	-0.0550545	0.146922	0.378484	0.406295
940	-0.527063	0.401882	0.417776	0.572195	0.276481	0.373873
250	-0.214334	-0.0279719	-0.849635	0.520077	0.270782	0.0368895
1989	-3.15926	-0.607441	-0.221056	0.817471	1.91277	0.688954
1363	-1.86829	0.0118262	-0.290043	0.738408	1.10099	0.430215
973	-2.07099	0.0172063	-0.935068	0.394191	1.01383	0.955476
260	-0.564232	-0.0406541	-0.977637	0.571732	0.2917	0.197875
934	-1.03183	-0.8715	0.758697	1.03517	0.825319	0.509665
428	-0.341352	-0.30253	0.251055	0.334226	0.316234	0.123349
873	-0.811672	0.245535	0.192892	0.761585	0.322377	0.243071
1281	0.894207	-0.0250586	-0.245795	0.132087	0.24712	0.830073
1964	-0.363547	-0.339929	0.201945	0.350968	0.0567159	0.300786
486	-0.328214	0.274164	-1.45979	1.08123	0.24619	0.645934
422	0.59756	-0.074235	0.0849647	0.372074	0.155431	0.316385
435	0.0744382	-0.153502	-0.669568	0.203499	0.0820982	0.512388
1883	-0.302254	-0.366791	0.482054	0.493672	0.455884	0.174097
568	-0.548422	0.206337	0.208673	0.442072	0.420856	0.207146
839	0.42405	-0.607517	-1.52984	1.16882	0.73318	0.469336
528	0.450427	-0.0910704	-0.943731	0.527027	0.900276	0.125111
2160	0.318503	-1.07902	-0.949327	0.4338	0.892619	0.599203
850	0.311959	-0.776601	-0.886097	0.804295	0.372755	0.456248
537	0.108427	-1.29485	0.215386	0.231225	0.589434	1.10778
255	-0.431488	-0.160249	-0.849564	0.278588	0.431568	0.119571
630	-0.569161	-0.104678	-0.420299	0.322589	0.118435	0.11131
1535	0.982909	-0.580262	-0.24517	0.0941922	1.03212	0.709109
922	-0.42932	0.13312	-0.455562	0.201019	0.349297	0.312009
990	-2.82166	-0.23688	-0.782205	0.469656	1.7619	1.03279
573	-1.04667	-0.0326905	0.181605	0.561428	0.771813	0.344986
869	0.592629	-0.972299	-1.85697	1.39594	1.05615	0.787046
2093	-0.315683	0.438613	0.543373	0.557157	0.432556	0.190857
1876	-0.00782857	-0.586611	0.516527	0.32426	0.792203	0.10762
1440	-2.90884	-1.03026	-0.355868	0.167113	2.02848	0.376931
187	-0.384291	-0.0130646	-0.609931	0.375034	0.0401743	0.283934
1013	-0.46588	-0.149504	0.648189	0.154235	0.243228	0.854548
2064	-0.378959	-1.27381	-0.0515216	0.762635	0.628514	0.21961
1785	0.37658	-0.311658	-0.349882	0.336826	0.538505	0.15848
1977	-0.469788	-0.452141	0.45848	0.501194	0.62769	0.280235
1377	-0.0601912	-0.827992	-0.0631973	0.283687	0.499213	0.418953
1970	0.0265849	-0.458359	0.336933	0.353792	0.524176	0.127189
1604	-0.520759	0.165841	0.318523	0.386565	0.525385	0.306722
496	0.65735	-0.0390897	-0.461813	0.569254	0.510236	0.496873
2232	0.332451	-1.12337	-0.782447	0.752396	0.282949	0.93036
544	-0.377415	0.23372	-0.914495	0.315628	0.658148	0.575326
1852	-0.635987	-0.183322	0.378547	0.631313	0.476233	0.226417
1071	0.175469	-0.198948	-1.76998	1.2155	0.972866	0.618776
258	-0.354907	-0.209957	0.871408	0.750852	0.775538	0.18487
2109	-2.17264	-0.598476	-0.083318	1.25624	1.26271	0.0316218
1605	-0.389238	0.0253008	0.145531	0.399741	0.121106	0.192446
527	0.632604	0.0292291	-0.943684	0.931665	0.829046	0.399816
1810	0.211449	-0.382925	-0.541448	0.639129	0.142514	0.00286002
2174	-1.33741	-0.303293	0.208003	1.00898	0.638652	0.521574
484	0.0686832	0.741493	-0.938427	1.11505	0.796172	0.285352
1918	0.832028	-0.129699	0.456221	0.450192	0.488273	0.451084
333	0.084832	-0.0109659	0.690848	0.33751	0.416638	0.333605
274	-0.670379	0.00460977	-0.714784	0.269034	0.159071	0.59206
1748	-0.608133	0.0117522	0.184476	0.558822	0.358675	0.198704
2222	-0.0477489	-0.844831	0.466819	0.684814	0.829532	0.225696
874	-0.470907	0.431831	0.00215733	0.485556	0.474533	0.321176
1505	0.585973	-0.92494	-0.636364	0.954388	0.638006	0.698413
917	-1.03461	-0.77595	-0.117442	0.093827	0.664306	0.426691
158	0.780574	-0.322558	0.530833	0.548437	0.709981	0.376934
1087	0.822025	-0.552468	-0.96441	1.09717	0.975297	0.567196
1487	-2.51823	-0.369638	-0.655014	0.958804	1.59158	0.658082
1109	-0.595445	0.6143	-0.883725	0.179835	1.07904	0.779629
1270	-0.638562	0.405733	-0.354627	0.112079	0.719302	0.560014
1693	-0.163626	-0.237051	0.501975	0.155376	0.641964	0.209042
888	-1.15592	-0.351051	-0.0792137	0.544338	0.716773	0.322812
2113	-1.09631	-0.547024	-0.152671	0.654223	0.370884	0.30336
2150	-0.975116	-0.0319392	-0.289663	0.434983	0.602073	0.38043
2065	-1.75202	0.0295964	-1.07991	0.377764	0.318802	1.45961
557	0.482787	0.152893	-0.464093	0.620652	0.541698	0.0503322
1496	0.767108	0.46237	-0.280091	0.65135	0.328663	0.569099
1347	-0.529753	0.0517586	0.438209	0.692055	0.32166	0.34527
832	0.358519	-0.082737	0.237519	0.350597	0.0768635	0.163899
2015	-3.11816	-0.521409	-0.855651	0.997625	2.02781	0.949968
1954	-0.686271	-0.250753	-0.122711	0.416252	0.272593	0.127819
589	-0.746581	-0.197951	0.00028845	0.52639	0.26782	0.322651
438	-0.697598	-0.0714469	0.253669	0.83394	0.106466	0.0501565
942	-0.667941	-0.00347527	-0.140118	0.237758	0.267479	0.497908
2105	-0.772075	-0.0263622	0.276582	0.794168	0.488858	0.146059
2194	0.112208	-0.584384	0.368137	0.586025	0.424292	0.46954
1708	-0.776033	-0.227414	0.1445	0.480459	0.324444	0.566079
1333	-2.09307	-0.162929	-0.00727077	0.191902	1.7852	0.969455
1959	-0.485226	-0.488436	0.218479	0.43837	0.562471	0.0623353
403	0.302675	-0.140539	-0.469812	0.30791	0.466745	0.395171
1090	0.0328728	-0.0599826	-0.989117	0.690756	0.554898	0.467612
2062	-1.6958	0.0780049	-0.258731	1.05436	1.2697	0.259745
25	-0.682619	-0.0627621	0.428041	0.814549	0.533335	0.202425
464	0.26382	0.0431219	-0.513632	0.378817	0.2168	0.568136
743	-0.423428	0.142464	-0.192018	0.299058	0.350349	0.216918
849	0.637111	-0.292974	-0.435223	0.811437	0.573149	0.330109
452	-0.408455	0.136739	-1.51727	0.658968	0.829346	1.08735
468	0.463132	-0.223098	-0.497241	0.345735	0.59053	0.572801
1330	0.664326	-0.868991	-1.84089	1.95581	0.984519	0.635155
1894	-0.116006	0.383938	1.07249	0.893673	0.539492	0.267069
1965	0.203834	-0.961284	0.504786	0.958703	0.945557	0.376882
525	-0.129718	-0.562469	-1.96716	1.16942	1.26133	0.22847
1010	-0.772095	-0.50956	0.534038	0.881841	0.355891	0.820813
1433	-0.521846	-0.301088	0.209393	0.292235	0.584109	0.20996
1323	-0.445426	0.254774	-0.708988	0.835171	0.370332	0.0529606
1295	0.292864	-0.378278	0.627792	0.179778	0.678675	0.641417
857	0.286164	-0.909951	-0.812788	0.950064	0.502003	0.615114
1501	-1.07649	0.22555	-0.045115	0.81721	0.862602	0.495383
14	-0.537986	0.0408856	0.143031	0.348024	0.549433	0.234194
426	-0.183526	0.192083	-0.672966	0.217769	0.496856	0.610729
563	0.511531	-0.285663	-0.617134	0.550794	0.299514	0.900321
2187	-0.175901	-0.412582	0.120971	0.259165	0.309486	0.305867
1104	0.104904	0.528838	-0.841009	1.10334	0.494199	0.559671
457	-0.430904	0.187836	-0.677876	0.599189	0.321272	0.509271
1284	0.670046	-0.233647	0.128546	0.0480284	0.647495	0.575966
813	0.616044	0.0863105	-0.0171973	0.395564	0.513422	0.0161007
483	0.165191	0.760431	-0.695762	1.16782	0.725756	0.250709
796	-0.202355	-0.325072	0.252077	0.0182609	0.235596	0.530149
959	-0.105616	-0.169166	0.774404	0.189543	0.654352	0.7442
95	0.100034	0.76005	0.33935	0.525461	0.30005	0.207707
467	-0.368567	0.104561	-0.570095	0.389853	0.32043	0.433559
1250	-1.02363	0.0894737	-0.919798	0.878682	0.409334	0.6839
1084	0.0344486	0.363068	-0.529643	0.186561	0.661716	0.534976
1503	-0.947221	-0.891606	0.694578	0.841113	1.52949	0.460916
612	0.0436411	-0.73487	0.108416	0.25333	0.588084	0.648004
854	-0.821195	-0.180214	0.724187	0.690092	1.32502	0.215077
823	0.0993318	-0.210692	-0.498469	0.414549	0.361193	0.200338
1603	-2.80035	-0.447063	-0.406105	1.15505	2.17872	1.05775
244	0.0303167	-0.116195	-0.695219	0.679485	0.11073	0.308112
2143	0.283383	-0.539193	0.0797748	0.603961	0.297381	0.506869
323	0.00745477	-0.275083	-0.440392	0.192387	0.310946	0.256368
1564	-0.698087	-0.364814	0.625474	0.566817	1.08315	0.594621
524	-0.0271539	0.202988	-1.18457	1.08505	0.513538	0.84804
559	-0.782868	-0.0785157	0.00210395	0.642531	0.191754	0.530552
203	-0.543726	-0.58553	0.556704	0.664538	0.770781	0.78156
239	0.0103471	-0.181805	-0.580318	0.512072	0.0796548	0.29813
902	0.374216	-0.0442082	-0.295504	0.477982	0.388252	0.268595
1796	0.243223	-0.800643	-0.706439	1.03975	0.350397	0.335629
1079	0.798773	-1.23387	-0.887379	1.28777	1.70669	0.329664
843	0.355808	-1.29871	-1.98329	2.01231	1.11621	0.655028
209	0.361852	-0.0909772	-0.412593	0.633533	0.383753	0.234951
1102	0.619702	-1.23235	-1.54644	1.47218	1.73575	0.566289
699	-0.413746	0.28899	-0.135944	0.456353	0.263518	0.476051
1438	-1.83862	-0.919594	-0.206487	0.836464	1.3252	0.490837
409	-0.615299	-0.582647	0.386713	0.942913	0.64438	0.0657327
436	-0.4566	0.120207	-0.0102962	0.141181	0.305152	0.506675
332	-0.235763	0.0819676	0.883875	0.331433	0.397623	1.04087
1710	0.46974	-0.879391	-0.276976	0.206902	1.23065	0.545441
864	0.394044	-0.866633	-1.58977	1.73891	0.975273	0.348418
553	0.308164	-0.0932336	-0.466741	0.613988	0.460897	0.151329
1386	-0.648279	-0.00426663	-0.0199433	0.46521	0.416952	0.402582
1819	-0.582444	0.289563	-0.332935	0.38712	0.27806	0.774666
1223	0.355919	-0.174717	-0.636027	0.669709	0.686604	0.311563
415	-0.461299	0.13976	0.0110222	0.422298	0.098773	0.47746
1893	-0.47711	-0.0835424	0.651799	0.674237	0.942064	0.153533
885	-1.16085	-0.445066	0.100863	1.03398	0.774397	0.0636288
1804	0.268588	-0.448082	-0.622268	0.893367	0.155177	0.330939
1898	0.604838	-0.215323	-0.391747	0.987569	0.303299	0.348289
1142	0.500847	-0.130605	-0.679486	0.0110047	1.10006	0.513786
1908	0.586598	-0.690657	0.0348115	0.786348	0.90066	0.560142
1118	0.540307	-0.905376	-1.8557	1.68362	1.5577	0.97184
1794	0.176211	-0.527439	-0.245209	0.169071	0.454344	0.552021
1990	-0.967809	-0.149343	0.188833	1.1579	0.377157	0.217286
1279	0.378123	-0.986701	-1.00016	1.06698	1.14135	0.549973
1373	0.505124	-0.829894	-0.257595	0.249495	0.926656	1.0298
1143	0.028387	-1.3084	-2.88734	2.56036	1.27223	1.12745
387	0.0659708	-0.19208	-0.61124	0.325671	0.301307	0.568004
732	0.114935	-0.41656	-0.941188	0.807802	0.558346	0.526058
1715	0.241314	-0.201272	0.263438	0.365261	0.203907	0.36182
1967	0.0669783	-0.391894	-0.406674	0.131266	0.456191	0.314535
727	0.16546	-1.05209	-1.49318	1.7471	0.300755	0.407168
1105	-1.65282	-0.0897745	-1.04611	0.362058	1.02496	1.26842
1068	-0.952416	-0.756878	-2.2829	0.860669	1.46367	0.466305
1374	0.354392	-1.11952	-1.0487	1.47982	0.572175	0.769081
1067	-0.450906	0.297103	-0.218555	0.715752	0.311817	0.232566
1458	0.566935	-0.665389	-0.385588	0.465305	1.22619	0.435408
1192	-0.282637	-0.802096	-2.04984	1.38105	1.34892	0.222673
2255	-0.604814	-0.0636386	0.16277	0.620235	0.140301	0.554937
1040	0.293205	-1.23631	-1.31943	1.6409	1.00893	0.302474
1591	-0.25836	-0.484956	0.239437	0.144522	0.536808	0.575801
1354	0.292532	-1.27096	-2.08961	2.24526	1.10414	0.770471
19	-0.503565	0.18952	0.145889	0.712131	0.264008	0.364659
1152	-0.48517	-0.589536	-2.47215	1.7272	1.50741	0.816362
1278	0.632183	-0.534232	-0.206209	0.852939	0.8336	0.54099
646	-0.452897	-0.142611	-0.554679	0.316635	0.168874	0.299438
546	-0.19829	0.311797	-0.813385	0.39578	0.710648	0.920071
1860	-0.18429	-0.273964	0.12626	0.244881	0.102598	0.373284
2139	-1.77206	-0.675678	-0.865177	0.350493	1.14131	0.457763
1683	-0.332175	-0.209797	0.0235344	0.276707	0.201529	0.196023
1686	0.336275	-0.614064	-0.887823	0.939905	0.451995	0.940948
1475	0.544489	-0.394608	-0.602537	0.81857	0.896045	0.564599
875	0.128765	-0.358059	-0.104265	0.213664	0.109727	0.476362
400	-1.03661	-0.270118	-0.101297	0.947933	0.338335	0.431864
455	-0.536897	0.271011	-0.544582	0.833636	0.408421	0.449328
163	0.341347	-0.392407	0.798133	0.659761	0.738567	0.876013
1607	0.110103	0.234285	-0.260955	0.39459	0.319264	0.253946
682	0.397417	-0.329508	-0.740233	0.970594	0.378682	0.729388
1838	-0.847367	0.129281	0.120671	0.338622	0.393538	1.12765
908	0.466476	0.310179	-0.830111	1.40645	0.498507	0.491995
248	-0.0365492	0.124547	-0.506044	0.632359	0.181008	0.31035
114	0.0281723	-0.418886	0.490731	0.710991	0.232953	0.679277
342	0.575107	-0.115125	-0.104769	0.795259	0.196282	0.323351
1512	-0.113034	-0.802334	-1.59182	0.776819	1.27187	0.70224
1540	-0.179019	0.250016	1.03325	0.893118	0.981933	0.333999
1098	-0.0608034	-0.960542	-2.0404	1.80516	1.209	0.422207
1150	0.125398	-1.54787	-2.49822	2.29244	1.55905	1.08534
953	-0.888076	0.119294	0.205315	0.758038	0.350576	1.07683
2320	-0.32857	-0.570555	0.275004	0.96293	0.0673507	0.146558
1219	-0.258468	0.0652106	-0.784907	0.644909	0.420931	0.578245
1335	0.0590034	-1.03162	-0.174989	1.21406	0.315116	0.297881
956	-0.914043	0.0999968	-0.14715	0.857109	0.722554	0.396803
1513	-0.344974	-0.893006	-1.79576	0.536358	1.34403	0.791922
1341	0.0579885	-0.264997	0.114841	0.338455	0.277689	0.147249
1844	0.0670001	-0.2164	0.164947	0.148101	0.22234	0.358296
2001	-0.918613	-0.0233561	0.691167	1.31089	0.922033	0.874832
1812	-1.54407	-0.436308	0.760695	2.12826	1.28351	0.797802
2309	-0.312631	-0.392708	0.668673	0.800247	1.00859	0.370913
1835	-0.187073	-0.146009	0.382939	0.39747	0.419453	0.430931
425	-0.347812	-0.342586	-0.655211	0.221872	0.292335	0.174027
1880	-0.682995	0.0083359	0.646184	1.06929	0.813864	0.685679
429	-0.466491	-0.294371	0.329785	0.845484	0.412781	0.156236
2301	-0.529082	-0.140912	0.598907	1.068	0.737323	0.135268
905	0.284259	-0.21638	-0.914808	0.915284	0.86213	0.549626
1001	0.555614	-1.86259	-1.65631	2.32601	2.00082	0.101226
1232	-0.122877	0.164033	-0.351753	0.440207	0.334901	0.211477
2316	-0.430249	0.135221	0.107067	0.220811	0.644567	0.263119
944	-0.858712	0.247551	-0.623007	1.18901	0.506805	0.34089
1439	0.276289	-1.28563	-1.56638	1.7113	1.43924	0.439773
1739	0.370037	-0.0778032	0.124172	0.24515	0.402166	0.208935
31	-0.460808	0.0547306	0.425342	0.79848	0.531777	0.359169
502	0.549472	0.376007	-0.0208571	0.299441	0.583177	0.154712
1429	-0.135071	0.222921	-0.376208	0.216106	0.385118	0.537079
1619	-0.945297	-0.251447	-0.241993	0.83075	0.370551	0.206704
1404	-2.15571	-1.15894	-0.0392646	1.06888	2.09516	0.686216
1538	-0.0195182	-0.335483	0.112704	0.395625	0.250448	0.254684
2075	0.0511981	-1.0945	-1.06253	1.05795	0.557676	0.924717
536	-0.226099	-0.130758	-0.771778	0.36009	0.537913	0.47342
1890	0.149544	-0.186598	0.402194	0.111038	0.52302	0.429128
1986	-0.0356073	-0.273165	0.468162	0.460421	0.680834	0.314745
282	-0.747418	-0.23255	0.218034	0.796334	0.782818	0.162509
987	0.0407065	0.158231	0.662026	0.454348	0.349071	0.516548
2142	-1.6894	-0.426296	-1.07832	0.32611	1.32362	0.568574
978	0.21277	-1.18131	-1.49564	1.72882	1.14783	0.470015
974	0.262637	-1.38148	-2.03633	2.16273	1.68288	0.477525
1982	-0.439141	-0.0983156	0.625437	0.690433	1.028	0.325522
192	-0.405929	-0.106471	-0.579948	0.537739	0.0758609	0.156658
1043	-0.205169	0.405637	-0.58425	0.542505	0.652024	0.820147
842	0.203634	-0.513159	-0.35725	0.60781	0.45791	0.467336
378	-0.616107	0.144775	-0.413272	0.689449	0.519356	0.364643
451	0.291261	0.0812896	-0.86681	1.12999	0.171212	0.924328
1430	0.0967899	-1.42982	-0.968198	1.4002	1.14246	0.46407
1253	0.0426688	-0.375539	-0.840737	0.562656	0.676915	0.579524
495	-0.0883679	0.352161	-0.642667	0.809005	0.779434	0.389375
1848	-1.48037	-0.377545	0.677893	2.07815	1.33834	0.725548
1115	-0.229528	0.409273	-0.778964	0.281487	0.953762	1.01454
271	-0.874249	-0.12505	-0.0856048	0.200643	0.979411	0.359908
644	-0.216081	-0.362793	-1.23029	0.391202	1.1253	0.559923
315	-0.400895	0.0192681	0.377483	0.779527	0.327084	0.402628
365	-0.642832	0.135104	-0.259167	0.653473	0.603072	0.291141
549	0.465224	0.0184687	-0.0370109	0.534183	0.174404	0.353116
2198	-0.0601283	-0.594059	-0.201449	0.483872	0.13147	0.440371
1169	0.252752	-2.08941	-2.82954	2.40152	2.71038	1.39811
459	-0.602282	-0.320754	-1.70406	0.936253	1.03718	1.08212
503	0.47028	-0.454021	-0.598423	1.13044	0.703075	0.45006
347	0.506772	-0.167998	0.0152894	0.76868	0.14259	0.323802
1245	-0.30364	0.317851	-0.0450452	0.231027	0.386764	0.612363
555	0.444425	-0.169776	-0.471665	0.764082	0.40578	0.738695
1891	-0.427136	-0.0675756	0.453304	0.851445	0.592061	0.31127
683	0.265306	-0.540143	-0.333397	0.762258	0.264936	0.631336
440	-0.115384	-0.238189	-0.778008	0.677068	0.114849	0.525983
1249	-0.0543133	-0.483898	0.430359	0.506093	0.979425	0.23147
2225	-0.373185	-0.720965	0.652973	1.02996	1.20587	0.765347
227	-0.0212947	-0.0872181	-0.489206	0.543422	0.0545902	0.306476
1978	0.358765	-0.378704	0.64418	1.15922	0.552376	0.241729
2011	-0.607899	-0.462928	0.796741	1.1989	1.49013	0.105645
947	-1.43405	-0.729961	0.428067	0.974272	1.9075	0.921132
1939	0.119511	0.663425	0.893179	0.308042	0.882789	0.3113
1863	-0.196866	-0.405571	-0.635197	0.29951	0.162449	0.424314
900	0.673499	0.668773	-0.0101139	0.885341	0.372029	0.17743
216	-0.592281	-0.470848	0.549974	1.03618	0.694631	0.933463
764	0.0424408	0.416403	-0.523423	0.778944	0.606473	0.637518
1099	-0.165952	-0.559944	-2.21844	2.41009	1.09405	0.57321
2057	-0.333595	-0.349128	0.897245	1.20732	1.25289	0.367961
784	-0.0177469	-0.742568	-1.50974	1.68405	0.726058	0.290025
1935	-0.300948	-0.153343	0.483823	0.748781	0.704812	0.148869
1178	-0.260182	-0.0402611	-0.709039	0.269407	0.729577	0.344648
939	-1.57869	-0.754742	0.584411	1.22703	2.20514	1.02811
1212	0.570909	0.285379	-0.516939	0.105013	1.23793	0.662505
1318	0.465632	-0.625674	-1.14025	0.94861	1.17618	1.38637
2246	-0.49118	-0.312217	0.560774	1.18325	0.507488	0.57484
1233	-0.822668	-0.0407223	-0.660449	0.0104085	1.02644	0.144525
1593	0.426164	-0.0115714	-0.156304	0.568715	0.374219	0.342336
2145	-2.04667	-0.875467	-1.03817	0.532921	1.31307	0.730408
2154	-0.533353	-0.635048	0.657646	0.960962	1.46905	0.440449
1308	0.224259	-0.118647	-0.475411	0.437565	0.710596	0.293633
948	-1.48496	-0.827525	0.580397	1.16008	2.01582	1.31008
1028	0.213619	-1.02528	-0.367091	1.04105	1.13555	0.293379
1196	-0.884226	-0.0128687	-0.299896	0.140528	0.183005	1.0997
2063	0.114234	-0.603894	0.0735677	0.83517	0.424259	0.408074
545	-0.770172	0.111067	-0.304745	0.566401	0.549314	0.791714
2207	-0.467696	0.0714677	0.369428	0.538697	0.735845	0.575225
1147	0.297228	-0.183718	-0.789266	1.09358	0.732659	0.427122
1120	0.225171	-0.625605	-1.79378	1.26443	1.65621	1.52198
1639	0.151591	-0.0474056	0.695243	0.122386	0.75305	0.618938
1613	-0.716077	0.0202405	-0.656385	0.224735	0.947335	0.380886
1202	-0.902717	0.150312	-0.727059	0.990704	0.865358	0.619693
510	0.636015	0.0375032	-0.251453	0.586815	0.833742	0.574185
1307	0.443284	-0.81472	-1.09998	1.80241	1.11901	0.0958143
2022	-1.12398	-0.163223	-0.743741	0.499401	1.09219	0.361593
386	0.0676106	-0.187369	-0.373402	0.0415787	0.329472	0.470442
2128	-2.08881	-0.854736	-1.09513	0.771724	1.41739	0.541372
178	-0.376105	-0.0257651	-0.463218	0.521959	0.134767	0.269401
1193	0.148335	-2.61159	-2.50487	2.05587	3.32247	1.14428
1840	0.0361477	-0.220749	-0.482525	0.546203	0.125837	0.377214
1614	0.0805953	-0.423576	0.199369	0.531783	0.664596	0.140015
1877	-0.552808	0.124771	-0.0739411	0.549657	0.318227	0.655488
1454	0.0703833	-0.644039	-1.249	0.649496	1.29613	0.950307
1757	-0.715883	0.0818118	0.59171	1.15142	1.17428	0.54864
383	-0.0440908	0.0715961	-0.466038	0.240353	0.470427	0.524692
1199	0.223016	-0.825649	-1.18579	1.48649	0.819834	0.91735
872	0.221466	-0.406435	-0.198581	0.236097	0.215331	0.781074
724	0.129366	-1.11812	-1.41332	2.04877	0.486576	0.498141
1277	-1.43083	-0.228304	-1.03388	0.72981	1.23394	0.780956
1161	-0.131509	-0.996201	-2.63542	2.71071	1.71242	1.11255
773	0.0143436	0.163301	-0.488784	0.546486	0.567613	0.459073
314	0.028104	0.0435953	0.824247	1.13691	0.238025	0.366791
1690	-0.544531	-0.21354	0.400184	1.05769	0.623627	0.37927
1300	0.0737496	0.127901	-1.09802	1.83295	0.125886	0.293028
610	0.0542935	-0.67283	-0.544957	0.909725	0.181657	0.476335
290	-0.325073	-0.105414	-0.515536	0.287439	0.292883	0.371341
735	-0.319627	-0.112941	-1.06669	1.12379	0.730792	0.206014
1198	0.354378	-0.236149	-1.01828	1.00377	1.2976	0.87992
1620	-1.08255	-0.231993	-0.284338	0.855806	0.96415	0.0424841
1483	0.198167	-1.37245	-0.183356	1.59918	1.18923	0.983411
321	-0.794082	-0.0364949	-0.095052	0.675869	0.643866	0.660431
1151	0.261524	-2.10471	-2.42518	2.22178	3.13735	1.07063
1315	-0.267134	-0.597192	0.0101573	0.680004	0.26239	0.392991
951	-0.524342	0.083586	-0.0442968	0.451662	0.600013	0.445726
1729	-0.221017	0.489514	0.171769	0.171581	0.850973	0.439441
499	0.0859841	0.510262	-0.430328	0.850984	0.870761	0.420979
1789	-0.389652	-0.246228	-1.00254	0.778638	0.591913	0.503367
1955	0.0856492	0.474491	0.4903	0.466053	0.157714	0.391324
1235	-0.383112	0.0427334	-0.629189	0.453497	0.697322	0.421991
906	1.02352	0.29144	-0.148042	1.31048	0.596615	0.752434
520	-0.376873	-0.141064	-0.726605	0.379	0.367306	0.613864
825	0.166463	-0.185743	-0.406699	0.479418	0.370784	0.518182
2300	-0.565649	-0.214755	0.619827	1.21603	1.16399	0.0125448
617	-0.0499184	-0.623345	0.0520969	0.298365	0.649494	0.711797
1792	-0.291076	-0.794174	0.433884	0.587225	1.4935	0.60498
1732	-0.0821203	-0.389466	0.0526504	0.536196	0.263263	0.204242
1240	0.308714	-0.796719	-1.20066	1.86387	0.980687	0.559305
2195	0.0495389	-0.742178	0.479332	1.46577	0.8569	0.368273
1322	0.645807	-0.762572	-0.987448	0.899804	1.63252	1.63945
1116	-0.738294	-0.0694898	-0.148278	0.686788	0.716483	0.259297
722	0.154896	-0.832735	-1.23004	1.83123	0.50479	0.632125
1720	-0.434332	-0.265736	-0.0849367	0.164427	0.430698	0.176111
952	-0.408574	-0.227631	0.263596	0.952405	0.0793853	0.240411
904	-1.23965	-0.967342	-2.36197	0.927899	1.80912	0.516202
564	0.386397	-0.102514	-0.260083	0.804577	0.509007	0.0995673
1638	-1.17855	-0.354684	-0.886122	0.41907	1.05504	0.346398
1218	0.430739	-0.669038	-0.497602	0.653924	1.47571	0.49035
1312	0.885257	0.12068	-0.450895	1.48725	0.854362	0.844778
2171	-0.261366	-0.341929	0.36583	0.757187	0.263609	0.763979
1482	-0.342235	0.261848	0.262015	0.471007	0.808981	0.346794
712	-0.906877	-0.132537	-0.541473	0.837134	0.526845	0.5048
1703	0.278819	-0.533032	-0.883994	1.58579	0.630823	0.106712
1937	0.0557455	-0.236421	0.210259	0.384458	0.519679	0.0806114
2170	-0.735726	-0.217436	0.387508	1.30041	0.873499	0.404786
803	0.166016	-0.537213	-0.108394	0.625441	0.645961	0.487989
2186	-0.39946	-0.429499	0.381819	1.07564	0.642007	0.449364
1533	0.0180431	-0.566145	-0.587031	0.431442	0.883897	0.142638
2080	-1.20294	-0.60246	-0.23616	0.971366	0.940374	0.4098
586	0.255564	0.0449084	-0.223869	0.436882	0.4047	0.360301
1850	-0.0830018	-0.054596	0.439451	0.575848	0.528863	0.337185
754	-0.231669	0.180424	-0.402233	0.5404	0.254207	0.630923
1756	0.289274	-0.568834	0.318032	0.498737	1.34039	0.304657
925	-0.299577	0.077561	-0.269252	0.274288	0.430636	0.331221
13	-0.374032	0.192699	0.101884	0.634543	0.553659	0.274093
473	0.202865	-0.0686358	-0.421077	0.748326	0.371466	0.362347
2306	0.22745	-0.418959	0.410331	0.41933	1.0055	0.663279
1400	-1.67268	-0.958439	-0.575674	0.831407	1.24724	0.654509
691	0.307382	-0.593829	-0.286554	1.04413	0.626351	0.574853
1824	0.217793	0.299243	-0.0309372	0.337024	0.205394	0.317498
1417	-0.766696	-0.549534	-0.311639	0.309177	0.241477	0.544898
1781	0.0850415	-0.385956	0.574634	0.615143	1.14394	0.568975
1555	-0.324112	-0.939505	0.402981	0.963818	1.59475	0.685317
760	0.379748	-0.317042	-0.907042	1.51494	0.789171	0.839101
976	-0.0438671	0.273653	0.0637702	0.336565	0.213339	0.262541
1632	-0.500735	-0.130872	0.220748	0.899294	0.5451	0.186802
575	-0.627583	0.0629435	-0.984965	1.17846	0.325683	0.996684
1229	0.333375	-0.874959	-1.20973	1.90734	1.25981	0.773217
725	0.164804	-0.44484	-0.929948	1.42811	0.469099	0.632706
994	0.192357	-1.56344	-2.0102	2.94536	1.80527	0.222412
972	-0.255275	0.0848912	-0.0593665	0.263933	0.357202	0.246352
2156	-0.806761	-0.0564498	-0.716414	0.576957	1.07073	0.0887187
931	-0.121997	-0.1046	-0.535835	0.526685	0.279879	0.416529
1136	0.131357	-0.454914	-0.52033	0.343405	0.857322	0.54798
339	-0.0349351	0.0658794	0.451331	0.450805	0.459467	0.423153
541	0.000562568	0.366108	-0.155894	0.572748	0.544969	0.149753
2070	-0.413465	0.176474	0.378082	0.776105	0.93482	0.230521
1228	-0.0161936	-0.0804957	-0.425664	0.224587	0.416021	0.465111
1928	-1.0734	-0.237793	0.555078	1.8582	1.40139	0.773517
1744	-0.0789821	0.455123	0.626667	0.446086	1.00175	0.162687
1612	-0.356759	-0.378279	0.109536	0.675407	0.36483	0.319726
1050	0.256176	0.366523	-0.0209248	0.239479	0.450662	0.322041
1709	0.569449	-0.22592	-0.444544	0.917423	1.05358	0.810975
640	0.305703	-0.428727	-0.309568	0.61512	0.627281	0.807682
362	-0.711174	-0.0389589	0.155183	1.0033	0.899843	0.289039
710	0.113262	-1.25065	-0.954231	1.96914	0.893896	0.25464
1617	-0.756804	-0.162091	-1.19086	0.227438	1.40338	0.671339
1365	-0.0699861	-0.235826	0.238628	0.439438	0.384063	0.44411
1366	0.551854	-0.726889	-0.25195	0.458814	1.26082	1.44188
1621	-0.631006	-0.231905	0.5104	0.388556	1.58205	0.682247
530	-1.02728	0.126264	-0.41451	0.427423	1.1343	1.27895
379	-0.448642	0.126569	-0.400025	0.735592	0.561538	0.306984
1339	-0.293363	-0.407015	0.153202	0.510096	0.740384	0.111493
298	-0.392046	-0.125474	-0.622153	0.54275	0.389127	0.365122
217	-0.764832	-0.622838	0.320839	1.06535	0.729717	1.27041
1849	-0.219277	-0.498299	0.538677	0.961016	1.27218	0.432068
514	-0.545871	-0.154239	-0.688063	0.503435	0.373969	0.576177
585	-0.694987	-0.00571648	-1.06562	1.22959	0.274262	1.07791
866	0.683725	0.282072	0.905232	0.926756	0.274688	0.122445
267	-1.08844	-0.791074	0.146879	1.50456	0.818211	1.01141
1867	-0.446968	-0.42255	0.428479	0.978669	1.10731	0.427906
1802	-0.456368	-0.0702109	0.715611	1.21478	1.30528	0.473456
458	0.0533953	0.097066	-0.305367	0.286483	0.0943531	0.612267
539	-0.451709	0.256821	-0.615806	0.636588	0.715235	1.07193
1442	0.365571	-0.176049	-0.176752	0.943071	0.152394	0.167922
1306	0.891067	0.173091	0.250445	0.954377	0.382994	0.661691
2000	-0.173746	-0.34476	0.30281	0.707717	0.730727	0.228576
1816	-0.661681	0.291036	0.265931	0.789796	1.38894	0.541706
1269	0.256753	-0.957288	-0.0616291	0.949147	1.56553	0.690532
1765	0.0428778	0.0135252	-0.135198	0.249661	0.148408	0.0634909
993	-0.0547785	-0.140799	-0.892331	1.3097	0.512331	0.295357
424	-0.328794	-0.132775	-0.504554	0.386328	0.125189	0.414623
1064	-0.387631	-0.541078	0.534932	0.547593	1.16155	1.28892
1399	-1.58953	-0.943961	-0.180334	0.849091	1.87022	0.812558
853	-0.962693	-0.490539	0.526512	1.71701	0.234298	1.63921
1541	-0.408627	-0.330025	0.219887	0.819396	0.546771	0.428879
777	0.0677011	-0.0323364	-0.246673	0.415911	0.149706	0.249239
1018	0.00700616	-0.761721	-1.33889	1.55532	1.45554	0.166325
254	-0.228252	0.0111937	-0.597391	0.871328	0.401547	0.192491
1054	-0.257938	0.227242	1.50003	1.84851	0.480176	2.1813
1072	-1.53904	-1.19098	-2.91294	2.07877	1.9622	0.556783
1923	0.394444	-0.740943	0.37958	0.991961	1.75501	0.53636
828	0.000984284	-0.296345	-0.437388	0.43654	0.353269	0.445562
1795	-0.049394	-0.195971	-0.539735	0.387903	0.684017	0.194193
349	-0.239558	-0.174736	0.11345	0.332704	0.455179	0.222225
2247	0.119058	-0.238158	-0.475876	0.239886	0.879273	0.328252
1332	-0.433247	-1.05061	0.174049	1.20846	1.4776	0.531385
1826	-1.01413	-0.636756	-0.325077	0.512946	0.888395	0.441917
716	-0.480155	-0.105251	-0.0264911	0.531476	0.579619	0.0272725
894	-0.462039	-0.148579	0.996522	1.52917	0.361141	1.94805
775	-0.316636	0.279282	-0.444965	1.08601	0.48266	0.432664
1922	0.338113	-0.108511	0.315251	0.286567	0.732519	0.243461
2188	-0.792178	-0.657505	0.225358	1.40791	1.13343	0.0887589
2292	0.0316484	0.0730193	0.554329	0.478603	0.533173	0.629939
572	-0.0476243	0.638929	1.57882	2.0694	0.700598	1.56398
268	-0.722881	-0.0446777	-0.0536828	0.889106	0.876928	0.291828
2294	-0.108596	-0.363203	0.0672017	0.0681176	0.548246	0.45642
437	-0.466301	-0.0238604	0.17331	1.02154	0.362263	0.0863702
1432	-0.149028	0.0887254	-0.195243	0.23359	0.320571	0.314029
914	-1.65491	-1.09574	-2.5543	1.44573	1.90276	0.519873
478	1.52345	0.999874	0.318537	1.00943	1.57164	0.744539
1549	-0.541255	0.139672	0.625154	1.10846	1.42306	0.746434
1006	-0.090885	-1.40311	-2.01221	2.82724	1.54045	0.630179
1537	-0.454681	-0.0157321	-0.0691842	0.466437	0.242518	0.603949
1734	0.147417	-0.341298	0.139912	0.4537	0.696586	0.431543
439	-0.446869	0.0120548	-0.359106	0.678685	0.19943	0.40611
865	-0.527429	-0.276561	-0.0887962	0.0979346	0.715716	0.149411
2148	-0.617018	-0.257222	0.571373	1.30899	1.37859	0.752687
571	-0.408343	0.171647	-0.577324	1.15921	0.352531	0.524131
718	-0.264479	-0.53061	0.235107	0.857739	0.779454	0.604666
531	-0.716817	0.212838	-0.421328	0.511752	0.911356	1.2093
368	-0.645224	-0.0274793	0.0803383	0.953674	0.88921	0.2121
871	0.0803158	-0.369703	-0.164066	0.156935	0.331718	0.666455
2180	0.22906	-0.339318	-0.516995	1.28276	0.289922	0.100216
1608	-0.882575	-0.194978	-1.23693	0.41288	1.62431	0.646179
661	-0.344035	-0.892023	-1.96253	1.91481	1.63072	1.21552
340	-0.395503	-0.0649002	-0.134756	0.381963	0.408757	0.194526
1263	-0.651155	-0.24769	-0.916916	0.32373	0.640563	0.893672
1976	-0.237932	-0.118659	0.583807	1.02152	0.868587	0.700168
2134	-0.850597	-0.347392	0.336129	1.4601	1.27335	0.606951
1803	0.221668	0.483826	1.13037	1.26748	0.772999	0.581757
1086	0.369819	-0.540135	-0.33792	1.13759	0.755607	0.891223
303	-0.695533	-0.0774603	0.00157591	1.00371	0.745506	0.369863
404	-0.571651	-0.57648	0.117691	0.81362	0.993463	0.464589
920	0.0252699	0.433184	-0.27085	0.822653	0.606085	0.647428
1685	0.26172	-0.477443	-0.0549994	0.482885	1.02552	0.573751
1044	0.250883	0.425808	-0.259984	0.798357	0.837795	0.389502
1547	0.204668	-0.329934	0.256757	0.594631	0.81709	0.467125
343	0.142161	-0.654826	-0.929465	1.24907	1.31043	0.610268
970	-1.34939	-0.551224	-1.5814	0.649271	1.51601	0.850962
776	-0.00629075	-0.120234	-0.412208	0.193689	0.647575	0.248498
2006	-0.485021	-0.461793	0.511475	1.32458	1.37203	0.445292
677	-0.456353	-0.244274	0.00187447	0.279583	0.397204	0.623413
613	-1.03649	0.00756332	0.325803	2.34734	0.372375	0.629514
418	-0.0694998	-0.490545	-0.405026	0.341578	0.47634	0.499643
679	-0.847848	-0.820575	-0.361874	0.631363	0.26895	0.651445
1882	-0.598553	-0.327363	0.722711	1.42921	1.84064	0.672044
1476	0.080682	-0.56976	-0.768043	0.590575	1.0695	0.94417
2045	-0.550656	-0.149229	0.431296	1.29182	1.04712	0.430679
1665	-0.491922	-0.181157	0.146625	0.836012	0.622037	0.389399
2262	0.742933	-0.0374772	0.580813	1.35278	0.365131	0.309748
1190	-1.28961	-0.801446	-2.05923	1.46512	1.59743	0.438869
700	-1.14306	-0.821362	0.246566	2.29898	0.831696	0.682047
2096	-0.281655	0.0282881	0.279705	0.801397	0.507163	0.25945
946	-0.377156	0.207797	1.21636	1.99717	0.178693	1.99943
1441	0.0925459	-0.303754	0.444932	0.233515	1.12692	0.641277
1369	-1.75181	-0.801667	-0.517681	1.22038	1.84069	0.551378
1393	-0.0361869	-0.701228	-1.32001	1.35215	1.47546	1.05684
1599	-0.0573613	-0.250037	0.313354	0.592095	0.769922	0.28356
94	-0.220806	-0.0907911	0.07896	0.0972255	0.519533	0.0628269
331	-0.55891	-0.0997972	-0.110775	0.777435	0.455269	0.222408
176	0.349199	-0.26913	0.473524	0.59335	1.01433	0.786072
636	-0.0196636	-0.0771677	-0.531808	0.467818	0.835568	0.27862
1811	-0.354878	-0.305979	0.706106	1.39672	1.60184	0.131082
1408	-0.0116434	-0.742554	-0.291338	0.355849	0.871111	0.914835
981	0.000273724	0.337433	-0.103612	0.562667	0.0809062	0.592811
463	-0.120413	-0.00166187	-0.426191	0.46193	0.407575	0.480233
2274	-0.27262	-0.204087	0.55806	0.952484	1.25964	0.461039
1020	0.218942	-0.499067	-0.546533	0.989331	1.15438	0.182175
1623	-0.807941	-0.400246	-0.328026	0.619398	0.496888	0.48245
1947	0.238777	-0.25587	0.182453	0.852261	0.435638	0.198404
2266	-0.189924	-0.526326	0.452264	1.11261	1.35389	0.389773
328	-0.244105	-0.0409092	0.146592	0.243504	0.108598	0.655486
388	0.167229	-0.0987177	-0.168767	0.274726	0.523914	0.250075
1514	-0.271592	-0.394568	0.0715393	0.225239	0.721422	0.441386
759	-0.0428398	0.455305	0.0747705	0.494952	0.645982	0.479306
895	-0.3514	-0.298244	-0.0104803	0.15749	0.343809	0.547604
1905	-0.376669	0.0508543	0.621867	1.08747	1.33424	0.614417
889	0.0567565	0.369978	0.237447	0.226875	0.225384	0.476912
797	-0.443252	0.246461	1.06724	1.99795	0.2273	1.89546
628	-1.08042	-0.143372	-0.0721772	1.99735	0.175417	0.463679
172	0.422621	-0.241769	0.222796	0.475029	0.782884	0.847814
1782	-0.661044	-0.0401883	0.0983423	1.27719	0.26148	0.706325
1467	0.015083	-0.0929125	0.254301	0.40616	0.34709	0.373111
641	0.222024	-0.357362	-0.104329	0.711452	0.60553	0.512024
1473	0.21305	-0.157586	0.0594688	0.464103	0.484213	0.149138
1552	-0.106109	-0.392413	0.368761	0.755502	1.03232	0.613196
1773	-0.281524	-0.145358	-1.05055	1.03608	1.30244	0.688968
943	-0.797935	-0.24523	0.291514	0.646639	1.67151	0.913143
1823	0.24834	-0.26242	0.195561	0.638275	0.748694	0.328254
616	0.110221	-0.243714	-0.340925	0.606579	0.505113	0.390353
1641	0.240127	-0.469367	0.0451304	0.604329	1.15131	0.408177
1327	-0.682939	0.0260327	-0.816681	1.54769	0.620935	0.254535
706	-0.254107	0.338587	1.13536	1.98077	0.384252	1.64636
1985	-0.204996	-0.231945	0.0290859	0.154097	0.512141	0.0489972
385	0.0572251	-0.165229	-0.0291084	0.0468041	0.211208	0.360605
736	-0.353045	-0.537352	-0.899027	0.379009	0.962244	0.137463
164	0.15491	-0.478213	0.438503	0.806299	0.926638	1.26699
475	-0.410687	-0.290873	-0.781573	0.515625	0.542594	0.604812
230	-0.544727	-0.489275	0.196359	1.11361	0.70855	0.821737
493	0.0493001	0.699274	-0.0765508	0.766476	1.22969	0.61131
996	-1.61423	-0.420814	-1.26986	0.585124	1.5614	1.62148
547	0.444443	0.0940281	0.149289	0.586306	0.364551	0.185206
231	0.557768	0.387282	0.142639	0.675757	0.0844126	0.405121
991	-1.27703	-0.255413	-0.63243	0.652011	1.41722	1.19429
1200	-0.0287175	-0.999873	-0.583005	1.41006	0.995145	0.683548
1356	-0.550852	0.0607306	-0.570159	0.525905	0.94058	0.842863
638	-0.668269	-0.332468	-1.04014	0.621997	0.762162	0.924798
1737	-0.162058	0.362826	-0.0466917	0.351194	0.462382	0.878447
1833	-0.399448	-0.627091	0.270359	1.1123	1.10221	0.850106
689	0.131439	-0.73279	-0.476681	1.34196	0.586621	0.857748
2012	-0.17926	-0.302266	0.263458	0.734226	0.832878	0.252983
1610	-0.589631	-0.240217	-0.503148	0.308251	0.482879	0.396616
1331	-0.31305	0.196911	0.421575	0.438373	1.03439	0.90714
1037	-0.415818	-1.06704	-0.526013	0.897165	0.773207	0.624025
916	0.0225623	-0.181764	0.30545	0.130573	0.815534	0.456375
1379	-0.21889	-1.25759	-1.51425	1.6975	1.92629	0.641851
1075	-1.01937	-1.51174	-2.63845	2.37921	2.12251	0.357263
2153	-0.541098	-0.226228	0.359302	0.956818	1.10939	0.990819
686	0.204758	-0.646611	-0.609779	1.54483	0.790111	0.678191
1033	0.260216	-0.280523	-0.0214388	0.778661	0.55967	0.424078
492	0.36318	0.0444282	0.231201	0.543284	0.244166	0.178908
1398	-1.23368	-0.73349	-0.142999	0.898675	1.80941	0.661426
1272	-0.297258	-0.105255	0.460113	0.575511	1.31226	0.548918
1733	-0.445992	-0.112102	-0.48749	0.318914	0.699506	0.228761
1900	-0.555682	-0.323046	0.333925	1.07789	1.40001	0.340823
1034	0.289227	0.282954	-0.23391	1.11438	0.372835	0.156696
488	-0.192997	0.553495	-0.00454052	1.31705	0.746383	0.274415
1349	-0.359094	0.349842	0.226467	1.05055	0.942206	0.514326
317	-0.443506	0.0476005	-0.0600027	0.806813	0.455947	0.434902
380	-0.143143	-0.332256	-0.244424	0.0931881	0.266068	0.248834
669	0.159802	-0.795445	-0.399862	1.63902	0.766998	0.606442
1960	-0.861328	-0.727572	0.299978	1.4999	1.84329	0.8861
1754	0.578702	-0.00362159	0.67236	0.391208	1.16877	0.791362
390	-0.533403	-0.366154	0.0403562	0.983131	0.481582	0.447482
1550	0.6488	0.0764194	0.249593	0.489911	0.826762	0.680177
1834	-0.00228664	-0.188911	0.266483	0.824806	0.35784	0.189879
58	0.0854319	0.318447	0.171621	0.26326	0.271977	0.284013
2030	-0.557891	-0.666258	0.16531	0.943396	1.32086	0.826735
2043	-1.03224	-1.07423	0.185529	1.04995	2.34843	1.30425
1158	-0.506235	0.117191	-0.697193	1.32873	0.486401	0.981658
1381	-1.6818	-1.12212	-2.55744	1.84022	2.11511	0.866896
1696	-0.386714	0.120091	-0.00776247	1.05971	0.139017	0.0497986
391	-0.410424	-0.165669	-0.186966	0.153516	0.486537	0.208222
1642	-0.322955	-0.269252	0.399064	1.47711	0.67352	0.193448
506	-0.072383	-0.139034	-0.377388	0.349524	0.509144	0.20929
471	0.405411	0.0903758	0.091687	0.495412	0.421698	0.351133
1762	0.0532516	0.0218642	0.512781	0.847041	0.721042	0.129473
678	-0.945515	-0.499571	-0.240977	0.216527	0.98518	1.04562
623	-0.738081	-0.376636	-0.184566	0.916762	0.648095	0.247149
1215	0.202023	-0.337473	-0.415343	0.41771	1.15914	0.612256
1443	0.400836	-0.0553447	0.423047	0.187704	0.872511	0.651555
171	0.447419	-0.274391	0.239826	0.482634	1.02565	1.01618
336	-0.064591	-0.311766	0.506836	1.26522	0.47866	1.0709
1957	-0.565754	-0.32922	-0.72464	0.508931	0.636059	0.0825017
2205	-0.941532	-1.38927	-2.11664	1.26939	2.05456	0.395035
758	-0.0888434	0.382338	0.117635	0.739763	0.634863	0.105698
448	-0.257612	0.0521528	-0.213944	0.124744	0.370438	0.577782
671	-0.692743	-0.754505	-1.7652	2.02582	1.31334	0.728641
692	0.104311	-0.390057	-0.152769	0.928508	0.44793	0.112863
1995	-0.13077	-0.222706	0.432153	1.22456	0.796876	0.314449
701	-0.881028	-0.786093	0.0224041	1.87029	0.640707	0.695135
302	0.0367277	-0.228092	-0.177216	0.307295	0.486735	0.146887
962	-1.16135	-0.509551	-1.40925	0.382296	1.83252	0.599057
2175	-0.427352	-0.418626	0.0846046	0.932226	0.772682	0.283222
2208	-0.413643	-0.506065	0.271611	1.75357	0.184347	0.376655
1656	0.242994	0.207675	0.568598	0.677671	0.475023	0.180393
1536	-1.04321	-0.549978	-0.458997	0.152848	0.566303	1.20584
2099	-0.304212	-0.175703	0.290721	0.98445	0.83135	0.364625
1839	-0.174749	0.0114084	0.330686	0.683791	0.533256	0.667377
1456	-0.259912	-0.663011	-0.6235	0.56503	0.699499	0.310241
2179	-0.188816	-0.81724	-0.542398	0.567299	1.08016	0.577334
1036	-0.75027	-0.410915	-0.26693	0.654452	0.757797	0.362711
1697	-0.895091	-0.42341	-0.991358	0.379186	1.21515	0.294105
1121	-0.161502	0.125811	0.188311	0.438003	0.332834	0.584013
1445	0.586788	0.131907	0.471356	0.218745	0.842954	0.526655
416	0.328328	0.161899	-0.0427727	0.713218	0.345567	0.111864
363	-0.306371	-0.0510802	-0.206088	0.327363	0.350774	0.28023
1627	0.0573548	-0.236825	-0.124845	0.485328	0.345529	0.240852
472	-0.317946	-0.228799	-0.678781	0.846624	0.392646	0.441787
151	-0.129009	-0.0372396	-0.379192	0.619664	0.305398	0.334679
1983	-0.362019	-0.276454	0.172672	0.941089	0.645317	0.502271
2076	-0.975211	-0.793963	0.194749	1.11263	2.22044	1.14522
1746	-0.149804	0.0498779	-0.241383	0.482768	0.194502	0.386406
980	-0.195372	0.412644	1.04545	1.90213	0.337562	1.89232
445	-0.0675346	-0.157036	0.234375	0.852467	0.18618	0.204515
2203	0.0574975	-0.123141	0.418672	0.574261	0.753062	0.746713
205	-0.276852	-0.0104427	0.147516	0.232016	0.549313	0.72667
2010	0.141058	-0.233395	0.733269	1.41921	1.45974	0.648163
1973	-0.370065	-0.607979	-0.310627	0.325395	0.502305	0.350864
1626	0.176263	-0.254283	-0.0726597	0.606108	0.363966	0.644968
313	-0.049138	0.45209	0.596827	1.3781	0.597179	0.0121192
1847	-0.0317049	-0.0156035	0.811164	1.18612	1.46219	1.0127
299	-0.224926	-0.0750675	-0.405677	0.629739	0.368268	0.082595
819	0.0592207	-0.169983	-0.218704	0.215913	0.406465	0.470895
1870	-0.401275	-0.261082	-0.135708	0.178291	0.533776	0.176987
583	-0.666802	-0.422522	-0.0965309	0.326407	1.1583	0.411698
169	0.194985	-0.257535	0.423246	0.701096	1.01971	0.918568
912	0.0771777	0.377341	-0.207457	1.01045	0.663439	0.481126
1581	-0.554949	-0.222478	0.0327107	0.61783	1.03286	0.533415
2239	-0.213468	-0.51933	0.258163	0.573893	1.56647	0.532524
235	-0.400684	-0.406873	0.19548	1.04238	0.772468	0.843519
2199	-0.365076	-1.11505	-1.17025	1.20805	1.48727	0.627117
1437	-1.00951	-0.621772	-0.324109	1.05654	1.09787	0.237099
337	0.17043	-0.584423	-0.696131	1.35164	1.28997	0.992238
1038	-0.22424	-1.12971	-1.32499	2.08081	1.55448	0.530182
1427	0.313021	-0.549223	-0.279986	1.49219	1.319	0.0986285
170	0.210249	-0.221423	0.484923	0.732518	1.13105	0.88281
259	-0.559041	-0.153182	-0.61646	1.0284	0.376591	0.354915
1534	-0.0515609	-0.607039	-0.665377	1.48872	0.429137	0.11765
1422	0.0621203	-0.165723	-0.448879	0.60403	0.940501	0.363069
304	-0.14498	-0.258136	-0.128194	0.18152	0.198413	0.181619
631	0.582932	-0.168177	0.18288	1.37466	0.728733	0.755444
521	-0.347925	0.332514	-0.480971	1.32741	1.20484	0.911094
517	0.319743	0.261428	0.0095906	0.689595	0.314479	0.0895716
1949	-0.12381	0.330874	0.264591	0.534317	0.886221	0.472442
2027	-0.549216	-0.398917	0.0989071	0.885469	1.13936	0.624636
1659	-0.561505	-0.319225	0.123808	1.53738	0.441214	0.216544
1731	-0.453418	0.293897	0.0407014	1.25491	1.06912	0.633631
1283	-0.468829	-0.522796	-0.959393	0.581041	0.980007	0.519584
327	-0.168702	-0.302932	0.280662	1.09421	0.589742	0.698351
847	0.131367	0.767151	0.00152021	0.333681	1.72385	0.768802
1216	0.00178235	-0.463773	-0.189047	0.572953	0.787503	0.507663
1735	-0.464414	-0.168832	-0.232351	0.612821	0.356129	0.185377
226	-0.592137	-0.169508	-0.277736	0.936811	0.266979	0.348207
107	-0.00290868	-0.00460864	-0.410466	0.925507	0.511509	0.327002
949	0.60516	0.069879	0.354028	1.05737	0.242113	0.647823
1738	0.120267	-0.272838	0.553031	0.934348	1.31806	1.09717
1879	-0.995705	-0.414844	-0.278569	0.607964	1.67711	0.246076
720	-0.20486	-0.912524	-0.719853	1.1378	1.18109	0.554885
1117	-0.223393	-0.43192	-1.25911	1.58365	1.92096	0.733492
605	0.347786	0.103135	0.108665	0.544633	0.311714	0.215848
252	-0.471187	0.0410711	-0.0866019	0.758847	0.929344	0.42704
1012	0.903452	0.874241	0.392977	1.28918	0.312212	0.354725
1244	-0.217931	-0.340832	-0.740635	0.363562	0.498366	1.15588
1313	-0.203078	-0.540206	-0.0379106	0.750184	0.830728	0.505529
1403	-0.341963	-0.201697	0.0185119	0.30074	0.807856	0.133657
1352	0.413744	-0.2084	0.219395	1.0595	1.036	0.404406
1637	0.0231973	-0.0402756	0.300898	0.56845	0.527753	0.417085
1788	-0.205223	-0.14748	-0.740297	0.656187	1.30462	0.63516
353	0.0607986	-0.743746	-0.467715	1.16373	1.27254	1.00939
453	0.149475	-0.404003	-0.478493	1.17249	0.935329	0.762948
1743	0.413478	0.0770686	0.132302	0.36791	0.751485	0.289666
2024	-0.401811	-0.0252199	0.362246	1.09154	1.39601	0.625937
294	-0.535642	-0.0573295	-0.376919	1.13393	0.194297	0.336321
1480	0.0124411	-0.113066	0.552698	0.337179	1.49605	0.831921
1416	-0.55604	-0.328819	-0.0784097	0.803318	0.78685	0.352952
1195	-0.180144	0.205683	-0.254707	0.466362	0.107564	1.12541
1336	-0.316755	-1.0443	-1.25243	1.46078	1.81548	0.717927
312	-0.606559	-0.0696333	-0.214612	0.920101	0.677473	0.772984
1660	0.128102	-0.093086	0.0375264	0.355679	0.301259	0.297361
696	-0.850425	-0.786367	0.0619054	2.30496	0.863472	0.616383
688	0.0579687	-0.644291	-0.420799	1.70923	0.512522	0.147136
707	-0.387429	0.0742902	-0.257675	0.0244051	0.941403	0.726626
1259	0.282871	-0.3975	-0.0194821	0.519088	1.21913	1.08041
2173	-0.776067	-0.710506	-1.3137	0.967647	1.30205	0.357064
1500	0.2403	-0.152733	0.179335	0.556882	0.752363	0.508024
957	-1.98202	-1.08149	-2.0113	1.07286	2.29551	0.834074
1813	-0.0581361	-0.239383	0.0342471	0.441432	0.150476	0.525332
1858	0.128388	-0.207701	0.071717	0.753484	0.345241	0.384447
1361	-0.472329	-0.922244	-1.35436	1.7693	1.20272	0.666532
1727	-0.0748687	-0.174213	0.250667	0.663256	0.8843	0.232777
1406	-0.168079	-0.42121	-0.885617	1.35137	1.22403	0.348651
1004	-0.0912937	-0.769733	-1.13214	2.61727	0.586585	0.292501
1280	-0.230717	-0.200254	0.331122	0.464773	1.36793	0.722584
357	-0.00411982	-0.965362	-0.785547	1.07104	1.775	1.59088
371	-0.181586	-0.0733915	-0.251706	0.321916	0.263341	0.197746
393	-0.61245	-0.34996	-0.133927	0.785915	0.63131	0.704262
1241	0.165252	-0.219215	-0.0988455	0.432884	0.611164	0.677254
1820	-0.193241	0.261926	0.288884	0.990207	0.743792	0.643229
1881	-0.388839	-0.131192	0.0723182	0.792749	0.712212	0.546283
767	-0.00897163	0.547101	0.253844	0.426056	1.27372	0.544655
1855	-0.469096	-0.223879	-0.462218	0.30807	0.624716	0.211003
1509	-0.0526225	-0.680537	-0.0196769	0.902475	1.42522	0.962138
1380	-0.667306	-0.900101	-1.49895	1.18021	1.74973	0.783535
382	-0.222991	0.0392416	-0.252586	0.49803	0.650746	0.212194
1701	-0.401452	0.0449995	-0.134923	0.781201	0.714088	0.534347
1972	-0.512085	-0.334554	0.141843	0.95255	1.20638	0.932706
936	0.0875363	-0.515843	-0.0540007	0.942409	1.19412	0.716609
1189	-0.0375248	-0.333223	-0.454027	0.700847	0.716545	0.556326
876	-0.258563	-0.331447	-0.122109	0.302654	0.202205	0.437455
926	-0.433439	-0.0536826	-0.157614	0.78559	0.57231	0.400488
615	-1.25175	-0.761839	-0.63808	1.39127	0.991698	0.347988
694	-0.519689	-0.869005	-0.0116268	2.07413	0.802281	0.648782
1585	-0.224971	-0.29333	-0.0869009	0.408878	0.213684	0.330272
1210	-0.372827	-0.0272057	-0.207161	0.321854	0.797199	0.371383
1780	-0.404663	-0.199858	-0.646101	0.773893	0.807103	0.473136
1952	-0.265098	0.0721174	0.549651	1.38368	1.62586	0.629387
1684	-0.708168	-0.350253	-0.0325381	1.78602	0.194108	0.40596
197	-0.516311	-0.0945097	-0.277933	1.01642	0.110295	0.545254
446	0.177536	-0.261757	-0.0150676	1.08896	0.503762	0.137438
1274	-0.793417	-0.367963	-0.695452	0.644843	0.956755	0.412585
693	-0.0730256	-0.765312	-0.472028	1.68752	0.838297	0.318339
1224	0.0766811	0.350269	0.0465888	0.343798	0.687228	0.507357
932	-0.035149	0.00981056	0.380223	0.147293	1.15487	0.469417
2082	-0.278602	-0.696341	-0.501451	0.80413	0.749264	0.344473
2037	-0.374817	-0.307008	-0.0582278	0.711548	0.486271	0.321569
1673	-0.709409	-0.106294	-0.146512	1.76579	0.254512	0.534819
1742	0.06167	-0.490856	-0.0927606	0.947989	1.17256	0.472243
633	-0.394741	-0.329821	-0.726411	0.743586	0.62751	0.678182
979	-0.574343	-0.64605	0.166725	1.65399	1.66567	0.886182
2152	-0.205174	0.141009	0.577473	1.63629	1.36189	0.507118
634	-0.612177	-0.22242	-0.114356	1.41525	0.284574	0.229345
1310	0.388366	-0.503919	-0.191792	0.493606	1.95043	1.54533
1910	0.0661869	0.0493161	0.300484	0.137903	0.736388	0.25788
1594	-1.27672	-0.769628	-1.34043	1.11585	1.3536	0.263218
1362	-0.737469	-1.35026	-1.8088	2.35205	1.81548	0.715823
1507	0.335451	-0.317921	-0.159476	0.82841	1.63474	0.636972
1951	0.470727	0.0991425	0.697396	1.00958	1.25015	0.634624
1938	0.0521265	-0.144476	0.313398	0.612078	1.08721	0.413814
1506	0.0898119	-0.666644	-0.175882	0.970821	1.66874	1.06282
717	-0.350303	-0.025579	-0.344999	0.696674	0.722915	0.364699
1853	-0.527522	-0.31358	0.00482638	1.39999	0.629014	0.118877
955	0.276735	0.346633	-0.0371999	0.176556	0.61011	0.997413
1987	-0.474895	-0.190623	0.283684	1.36391	1.57942	0.748005
1828	-0.502927	-0.110104	-0.468451	0.71525	0.95527	0.458675
1801	0.0588621	-0.190829	-0.0307027	0.518846	0.476951	0.237472
1702	-0.104568	-0.262217	-0.0427922	0.253859	0.149574	0.600278
395	-0.265385	0.00758068	-0.257912	0.701613	0.570192	0.166424
1211	-0.163284	-0.38584	0.0171003	1.05236	0.213528	0.532548
297	-0.574479	-0.21535	-0.45949	1.00458	0.267446	0.334212
1301	-0.158537	0.199782	0.281069	0.15441	1.11572	0.834645
1675	-0.428098	-0.43071	0.00266493	0.892102	0.703043	0.981525
355	-0.254407	-0.0418592	0.1216	0.73305	0.732075	0.463833
774	-0.306024	-0.0101553	-0.0926519	0.49802	0.144952	0.765666
620	0.197269	-0.23864	0.14955	0.314485	0.759418	1.19806
1724	-0.0972587	0.502099	-0.156309	2.04831	0.747624	0.427272
1431	-0.525051	-0.309465	-0.373844	0.0602631	0.618085	0.274658
995	-0.238415	0.0517787	-0.51258	1.59114	0.308254	0.611221
2165	-0.581145	-0.301304	0.130851	1.1909	1.71195	0.730429
240	-0.21528	-0.0336103	-0.202398	0.451467	0.256644	0.352202
2242	0.0905414	-0.376948	-0.210124	1.27653	0.665955	0.325962
1774	-0.432232	-0.169232	-0.463139	0.64006	0.757681	0.176399
168	0.0392952	-0.475531	0.0400958	0.69425	0.911523	1.48134
1260	-0.88175	-0.29363	-0.850207	0.752287	0.690006	1.81871
470	-0.369163	-0.242688	-0.496086	0.166754	0.58199	0.523692
518	-0.232808	-0.500383	-0.163264	0.355396	0.68726	0.828628
1787	-0.390103	-0.193318	-0.261735	0.206135	0.567225	0.218146
183	-0.242142	-0.658016	-0.0382544	0.719298	1.39866	1.3132
1945	-0.17444	-0.297387	0.0762489	0.556998	0.658416	0.897769
665	-0.895337	-0.851443	-1.70067	2.6402	1.4804	0.872699
1562	-0.115431	-0.0987164	0.178606	0.785656	0.740655	0.205203
1419	-0.165842	-0.636166	-0.512495	1.06653	1.02543	0.686852
1384	-0.45625	-0.898357	-1.13043	1.25155	1.92639	0.123266
241	-0.191517	-0.0470951	-0.21332	0.522683	0.25745	0.184214
704	-0.401166	-0.538652	-0.0650995	1.4818	0.322478	0.665912
1471	-0.649944	-1.28432	-1.12491	1.18083	1.79287	0.656193
1360	-0.338609	-0.100144	-0.118454	0.636715	0.635928	0.10793
181	0.031688	-0.490689	-0.148752	0.521708	0.943412	1.46683
189	-0.124099	-0.656793	-0.257713	0.540981	1.07229	1.49031
145	0.378889	0.413506	0.264686	0.514873	0.120297	0.122904
685	-1.17042	-0.609469	-0.832905	1.21275	1.37245	0.73883
632	-0.160436	-0.611358	-0.214567	0.752903	0.956272	1.23037
1888	-0.131847	-0.168794	0.0691016	0.161302	0.536169	0.707949
1968	0.138906	-0.0165278	0.26355	0.484728	0.619556	0.599556
1273	0.0384366	-0.26029	-0.250115	0.333502	0.95541	0.648748
1268	0.267289	-0.176161	0.0849337	0.944813	1.07187	0.674569
848	0.10348	-0.0361415	-0.110155	0.166532	0.658722	0.362376
1390	0.0672558	-0.24069	-0.180823	0.62597	0.805492	0.569016
1058	-0.934731	-0.437352	-0.603275	1.2265	1.33333	0.241786
1651	0.0259408	0.276719	0.544291	1.36289	1.07909	0.725033
921	-0.0257283	0.0161754	0.308573	0.1915	1.21891	0.517901
238	-0.304963	-0.131038	-0.212663	0.511922	0.242496	0.300344
606	-0.914387	-0.77424	-0.514698	0.788687	1.13105	0.584055
1667	-0.625829	-0.365611	-0.0937531	1.8821	0.19009	0.567659
695	-1.01649	-0.593982	-0.962264	0.951275	1.23797	0.716836
958	-0.161608	-0.795503	-0.635903	1.61854	1.39827	1.25926
236	-0.22469	-0.406778	0.0125383	0.96055	0.979644	0.806233
1317	0.188645	0.0319394	0.398735	0.420093	1.09204	0.766793
967	-0.264833	-0.422849	-0.725548	1.52638	0.862359	0.393213
1991	-0.0132244	0.223548	-0.019471	0.675497	0.29518	0.787319
1345	-0.110328	-0.381514	-0.000855202	0.616566	1.20412	0.70816
89	0.437482	0.436568	0.269675	0.637425	0.229492	0.32903
190	-0.25808	-0.799084	-0.398157	0.525975	1.27946	1.70253
185	-0.429318	-0.811527	-0.288791	0.449175	1.40812	1.55839
1436	-0.0149567	0.00383902	0.147524	0.398505	0.555781	0.178929
1745	-0.148863	-0.0695991	0.192158	1.29334	0.609337	0.0735629
262	-0.381713	-0.154928	-0.020144	1.04405	0.699763	0.76442
624	-0.440965	-0.786248	-0.501902	0.609376	0.930514	1.01268
431	-0.334182	-0.225977	-0.512382	0.798256	0.21355	0.861386
243	-0.195989	-0.343574	-0.0577121	0.870936	0.707406	0.383681
1465	-0.42784	-0.899195	-0.645216	1.40775	1.29024	0.579996
1611	-0.264134	-0.112234	-0.28503	0.617676	0.185215	0.474655
601	-0.58156	-0.468537	-0.36478	0.48045	0.640289	0.454907
1303	0.000935308	-0.18094	-0.158105	0.656519	0.322459	0.41831
611	-1.08113	-0.742669	-0.746636	1.1289	1.12626	0.442654
975	-0.279575	-0.641022	-0.738167	1.78891	1.0046	0.304794
1288	-0.201768	-0.194211	-0.436121	0.375258	0.0275803	1.12218
1252	-0.523747	-0.310456	-0.623291	1.07223	0.534082	0.714293
984	-0.699069	-0.406841	-0.820168	1.52186	0.912026	0.588759
369	-0.25873	-0.131564	-0.188104	0.312579	0.404142	0.247462
1343	-0.381969	-0.465004	-0.720182	1.33391	0.788506	0.2816
2169	-0.217864	-0.163137	0.0582391	1.03844	0.757349	0.260348
1382	-1.85951	-1.61436	-2.3631	1.86896	2.69645	1.0368
1248	-0.284803	-0.00898165	-0.152314	0.25721	0.776773	0.938495
1981	-0.0236237	0.167003	0.16136	0.771125	0.314409	0.514858
1222	-0.295971	-0.267989	0.0481822	0.816845	1.04465	1.13692
1643	-0.651438	-0.736639	-0.92563	0.542085	1.12524	0.408263
301	-0.394698	-0.230929	-0.377077	0.738119	0.262721	0.352642
125	-0.0569542	0.0948065	-0.123218	1.00532	0.35066	0.111884
1188	-0.506144	-0.675903	-0.877606	1.14883	1.23383	0.576511
629	-0.414449	-0.660646	-0.46599	0.754103	0.393437	0.909394
283	0.13688	0.133886	0.0159444	0.34408	0.331117	0.461964
2117	0.0947888	-0.219712	-0.265993	1.7167	0.794156	0.321846
175	0.421307	0.00973399	0.258422	0.834837	1.58033	0.958296
207	-0.429003	-0.208629	-0.274717	0.90485	0.345707	0.538602
430	-0.363894	-0.267117	-0.201346	0.663938	0.39628	0.221996
1758	0.146055	0.0402811	-0.0853768	1.12456	0.128141	0.294448
937	-0.180913	-0.503686	-0.436486	1.58822	0.724997	0.110696
1914	-0.567358	-0.272466	-0.303522	0.742215	1.32073	0.718342
1395	-0.066834	0.130986	0.170428	0.574838	1.09927	0.456698
1902	0.274477	0.303057	0.205313	0.263596	0.204138	0.40808
375	-0.0663807	-0.337995	-0.167957	1.04205	0.838662	0.560857
999	-0.225308	-0.449473	-0.582835	1.82769	0.392873	0.519776
1324	0.0973769	-0.0472558	-0.209429	0.499055	1.28951	0.931489
1711	-0.202401	-0.0988925	-0.354662	1.02605	0.491435	0.818333
142	0.190058	0.094491	0.112769	0.124141	0.520814	0.152123
971	-0.488218	-0.395932	-0.697425	1.35688	0.924788	0.47879
1242	-0.15782	-0.118541	-0.0658494	0.0948404	0.219862	0.47076
1290	0.347639	-0.0535946	-0.0370205	0.544041	1.95611	1.62734
1657	0.194905	0.150402	0.0153297	0.850194	0.723714	0.343487
1108	0.209607	0.130053	0.407506	1.45771	0.310193	1.03772
619	-0.272096	-0.086904	-0.0908185	1.1042	0.768095	0.518187
567	-0.0108112	0.151624	0.0330728	1.09354	0.278916	0.28936
138	-0.432388	-0.323202	-0.538466	0.871636	1.06616	0.582463
83	0.147413	0.0901563	0.158772	0.322857	0.398354	0.0252731
1557	0.178563	0.112234	0.00328002	0.682812	0.750242	0.742122
1230	-0.142304	-0.380217	-0.207592	1.03826	1.12804	0.851888
1351	0.0307913	0.162726	0.0821961	0.563844	0.538846	0.613968
1418	0.263276	0.123643	0.190634	0.836076	0.317323	0.551815
709	-1.27137	-0.989307	-1.24901	1.59372	1.57907	0.759222
1227	-0.295172	-0.236694	-0.397676	0.438579	1.14082	0.209154
2130	-0.265054	-0.113795	0.00416474	1.87734	0.681517	0.486309
1529	-0.442185	-0.541864	-0.652896	0.744654	1.43677	0.176055
2159	0.0880309	0.0736713	0.247109	1.06048	1.03842	0.335698
1836	-0.0166078	0.0326666	-0.0616749	0.227065	0.433653	0.594021
1304	0.0577865	-0.0559718	-0.174798	0.447696	1.28118	1.34589
322	-0.044351	-0.113158	-0.12343	0.30347	0.183434	0.667165
2158	-0.254331	-0.089396	-0.14075	1.1673	0.904064	0.485569
1271	-0.300459	-0.170064	-0.284529	0.68456	0.689885	0.894598
1519	-0.0788832	-0.16178	-0.164083	0.416997	0.479167	0.65427
401	-0.193173	-0.221906	-0.281757	0.687171	0.274504	0.52045
2044	-0.532769	-0.460266	-0.463378	0.339738	0.792912	0.137844
627	-0.303926	-0.165523	-0.267787	1.07031	0.895118	0.849479
1114	-0.123331	-0.0659965	-0.0509365	0.597062	0.421325	0.657979
892	0.041414	0.0977855	0.101722	0.537251	0.44577	0.524695
1889	0.106353	0.0488099	0.0679531	0.701101	0.584072	0.162829
726	-1.15031	-1.3139	-1.25799	1.77774	1.99291	0.5259
1383	-0.695898	-0.593523	-0.649224	1.38078	1.03221	0.429637
1652	-0.346941	-0.34252	-0.397274	0.882207	0.590182	0.419151
1359	0.513766	0.512398	0.557601	0.522235	0.586973	0.625161
1583	-0.378457	-0.402033	-0.357019	0.510159	0.896901	1.07719
