# Supplementary material for: Iron Supplementation Increases Tumor Burden and Alters Protein Expression in a Mouse Model of Human Intestinal Cancer
Source: Nutrients. 2024 Apr 27;16(9):1316. doi: 10.3390/nu16091316 (PMC11085868; doi:10.3390/nu16091316)
Supplement: Supplementary file 1 [file nutrients-16-01316-s001.zip › 2D Protein spots - total output - comparisons and statistics - ref Manuscript ID - nutrients-2974622.xls]

## Sheet: Sheet1
	ANOVA	Tukey			Ratio
Spot	p-value	p(N_T )	p(N_Tfe)	p(T_Tfe)	T/N	Tfe/N	Tfe/T
578	0.000126093	0.0036418	9.91752e-05	0.00505213	1.78645	3.07653	1.72215
1728	0.000188776	0.000313959	0.00035625	0.979383	2.87293	2.80582	0.976641
933	0.000361385	0.0416097	0.000304178	0.00356742	1.31189	2.09082	1.59374
861	0.000434078	0.00993838	0.000343703	0.0154411	2.39117	5.27993	2.2081
863	0.000678048	0.00718872	0.000562643	0.052473	2.33155	3.97906	1.70662
862	0.00078241	0.0209706	0.000620436	0.0189673	2.54341	6.61109	2.59931
1455	0.00162205	0.108154	0.00137256	0.0136707	2.07489	7.19947	3.4698
1041	0.00279974	0.00433193	0.00506246	0.985392	1.98971	1.94803	0.979056
579	0.00294455	0.0310454	0.00241418	0.102077	1.58317	2.20591	1.39335
954	0.00394459	0.622622	0.00436926	0.0115275	1.18785	2.57523	2.16798
868	0.00418684	0.0146982	0.00427721	0.488703	2.18823	2.75605	1.25948
1909	0.0042391	0.00531686	0.00980926	0.821202	0.593971	0.632006	1.06403
1032	0.00483594	0.0369462	0.00407855	0.177851	2.30044	3.86373	1.67956
1996	0.00579298	0.00518467	0.0306163	0.295985	0.38044	0.519609	1.36581
1953	0.00715096	0.00585036	0.0723257	0.143572	0.464607	0.654047	1.40774
1247	0.00761957	0.0065527	0.0478199	0.252284	1.73251	1.41753	0.818195
1484	0.00783075	0.907501	0.0161129	0.0102018	0.797392	8.66065	10.8612
1052	0.00790067	0.0292489	0.00770074	0.487002	1.83849	2.27002	1.23472
1682	0.00868017	0.00991259	0.0218805	0.760289	3.0655	2.55968	0.834997
1574	0.00880189	0.0210227	0.0103459	0.801232	3.48599	4.31131	1.23675
1698	0.0088548	0.0255991	0.00944324	0.657539	2.75181	3.54185	1.2871
410	0.00905243	0.418106	0.00841737	0.0383946	0.828642	0.52579	0.63452
2155	0.0100135	0.00828418	0.0838444	0.192236	0.283576	0.487565	1.71934
2069	0.010017	0.970995	0.0140689	0.0181849	1.08816	4.55571	4.18662
2124	0.0100191	0.0325445	0.0101106	0.579528	1.53631	1.75107	1.13979
543	0.0112383	0.00960871	0.069019	0.278272	1.7276	1.40523	0.813403
1031	0.0119975	0.0836072	0.0100786	0.244178	3.04315	6.49956	2.1358
2115	0.0120297	0.0246673	0.0151905	0.905154	0.297704	0.258293	0.867617
1409	0.0121597	0.0233406	0.0160773	0.942422	4.87493	5.61246	1.15129
670	0.0123045	0.0609382	0.010897	0.361161	0.380696	0.232414	0.610498
2023	0.0138008	0.0986221	0.0115398	0.243517	3.17689	7.28369	2.29271
2119	0.0147155	0.0472973	0.0145869	0.597359	0.350281	0.249166	0.711332
2135	0.0151377	0.0136531	0.0665817	0.422851	0.235364	0.374961	1.59311
1856	0.015419	0.232997	0.11686	0.0128134	0.715327	1.54284	2.15683
1023	0.0159125	0.777549	0.0175925	0.0393288	1.18025	2.5844	2.1897
263	0.0176083	0.0653018	0.516212	0.0164902	1.60908	0.824157	0.512193
909	0.0205601	0.0208294	0.0590544	0.675878	1.77372	1.55546	0.876947
1372	0.0213705	0.0454226	0.0250763	0.874894	15.2134	23.4078	1.53863
423	0.0221268	0.826763	0.0247923	0.0506822	0.908404	0.55548	0.611491
667	0.0247016	0.13989	0.0209832	0.336683	0.439645	0.250124	0.568922
834	0.0250333	0.0751101	0.0246027	0.649131	0.590414	0.49482	0.83809
930	0.0269725	0.0588933	0.0304849	0.854216	1.88276	2.11599	1.12388
485	0.0276501	0.449314	0.119625	0.024419	1.60498	0.418937	0.261023
741	0.028394	0.783731	0.0691453	0.0301732	1.19979	0.470853	0.392446
652	0.0289539	0.0240903	0.250339	0.222216	0.350234	0.599958	1.71302
1809	0.0296146	0.122844	0.470649	0.0263038	0.643242	1.2636	1.96443
1296	0.0303541	0.0413116	0.0498285	0.987151	1.5838	1.54954	0.978372
1691	0.0303712	0.824307	0.0331399	0.0693183	1.08424	1.58074	1.45792
2146	0.0314557	0.0274491	0.141451	0.434444	0.223257	0.389288	1.74368
2018	0.0329057	0.219264	0.0275307	0.291784	3.51192	10.5782	3.01207
2102	0.033387	0.0794421	0.0353679	0.796219	1.46592	1.60875	1.09743
1368	0.0341976	0.0628377	0.0420453	0.943688	8.71831	11.1349	1.27719
441	0.035411	0.310937	0.029718	0.222614	0.74428	0.526972	0.70803
824	0.0368378	0.119428	0.0343993	0.603799	0.613145	0.49916	0.814098
1017	0.0370395	0.999897	0.0539445	0.0548666	1.00471	2.80484	2.7917
1640	0.0380105	0.040874	0.827855	0.0856356	2.23376	1.1594	0.519033
1797	0.0380323	0.0518093	0.0603005	0.991791	3.32157	3.16486	0.952822
1039	0.038086	0.180864	0.0327676	0.414144	1.63219	2.26184	1.38577
1246	0.0381579	0.0320619	0.235704	0.317779	1.74494	1.34746	0.77221
156	0.0394236	0.585458	0.0363265	0.132	0.899688	0.711007	0.790282
1328	0.0396647	0.0418929	0.0918864	0.809662	4.29057	3.22438	0.751502
1371	0.0399857	0.0639426	0.0537073	0.989238	5.84023	6.36612	1.09005
1932	0.0401791	0.252647	0.0337509	0.312899	1.54263	2.28006	1.47803
731	0.0403765	0.054845	0.0636386	0.992171	0.354955	0.369937	1.04221
2137	0.0407486	0.0345295	0.220421	0.364146	0.15339	0.348998	2.27523
1468	0.0411637	0.0346794	0.24277	0.333998	0.356675	0.573643	1.60831
397	0.0413362	0.0640503	0.0568188	0.994922	1.53662	1.5589	1.0145
2077	0.041557	0.0505803	0.0749586	0.947119	6.05048	5.02555	0.830604
1046	0.0425247	0.0357195	0.278809	0.300748	1.76405	1.33525	0.756921
556	0.0435487	0.468593	0.183275	0.0379985	1.64668	0.443765	0.26949
1916	0.0450148	0.0616662	0.995475	0.0690835	0.568136	0.982461	1.72927
1650	0.0462159	0.120112	0.0457743	0.734832	2.14883	2.75236	1.28086
119	0.0468874	0.241933	0.383093	0.0398438	0.549915	1.6027	2.91444
1094	0.0471607	0.100627	0.0510388	0.854975	0.223336	0.161761	0.724295
574	0.0472033	0.640837	0.0442321	0.143238	1.42445	3.32157	2.33183
911	0.049369	0.228285	0.0423725	0.427396	0.653869	0.482207	0.737467
762	0.049638	0.995487	0.0756259	0.06748	0.973071	2.28047	2.34358
233	0.0507714	0.366584	0.274071	0.0430129	0.630545	1.71204	2.71518
1590	0.0512596	0.259885	0.0435998	0.390202	1.89769	3.17951	1.67547
1463	0.0552351	0.526612	0.206055	0.0487844	1.38261	0.575031	0.415903
1929	0.0555518	0.0722825	0.0873273	0.987759	0.59433	0.611256	1.02848
940	0.0559223	0.0819765	0.0773728	0.998848	1.90388	1.92497	1.01108
250	0.0560529	0.787002	0.132788	0.0566843	1.13789	0.643806	0.565789
1989	0.0573843	0.106006	0.0660308	0.926691	5.86373	7.66457	1.30711
1363	0.0586055	0.0646259	0.115646	0.89215	3.68105	2.98607	0.811201
973	0.0593122	0.0505375	0.292463	0.400751	4.25216	2.19759	0.516817
260	0.0666568	0.296263	0.442604	0.0572132	1.43752	0.750849	0.522324
934	0.0669142	0.968974	0.0814829	0.110518	1.11754	3.45941	3.09555
428	0.0678492	0.983703	0.0856494	0.10671	1.02727	1.50776	1.46773
873	0.0694285	0.0896867	0.10576	0.990804	2.0809	2.00634	0.964168
1281	0.0697922	0.144833	0.0733866	0.857796	0.528778	0.453759	0.858127
1964	0.0709514	0.993646	0.0926758	0.106279	1.01651	1.47989	1.45586
486	0.0712873	0.605874	0.227002	0.0642527	1.51822	0.456416	0.300627
422	0.0716789	0.0715525	0.165412	0.794501	0.627725	0.70096	1.11667
435	0.0720644	0.67846	0.0671087	0.201904	0.853853	0.597079	0.699276
1883	0.0732222	0.97886	0.116435	0.0905679	0.956252	1.72227	1.80106
568	0.0746056	0.10418	0.103165	0.999967	1.68735	1.69008	1.00162
839	0.0771067	0.35482	0.0660648	0.425063	0.489179	0.25812	0.527659
528	0.0778	0.551966	0.0685271	0.272833	0.687057	0.380467	0.553762
2160	0.0789708	0.0949091	0.128452	0.969587	0.379581	0.415284	1.09406
850	0.0796591	0.129069	0.0958904	0.970667	0.470231	0.435862	0.926912
537	0.0812603	0.126322	0.982769	0.100682	0.378069	1.07696	2.84857
255	0.0821324	0.553231	0.286427	0.0722684	1.20684	0.748422	0.620148
630	0.0829048	0.0764652	0.674637	0.231851	1.37982	1.10869	0.803505
1535	0.0834312	0.0853752	0.175588	0.842393	0.338406	0.426886	1.26146
922	0.0846756	0.125046	0.993451	0.108773	1.47676	0.981974	0.66495
990	0.0857064	0.0880224	0.177838	0.849303	5.99922	4.11089	0.685237
573	0.0873404	0.165842	0.0936818	0.897111	2.01947	2.34286	1.16014
869	0.0874219	0.270129	0.0784447	0.61594	0.337995	0.183062	0.541613
2093	0.0896793	0.151656	0.102877	0.950705	1.68681	1.81385	1.07532
1876	0.0905154	0.388306	0.450551	0.0779573	0.669528	1.43829	2.14822
1440	0.090727	0.211997	0.0880441	0.777148	3.67713	5.86843	1.59593
187	0.0910867	0.291156	0.595728	0.081023	1.29345	0.855216	0.661189
1013	0.0919072	0.747947	0.0875542	0.225316	1.2452	2.16455	1.73832
2064	0.0976159	0.225705	0.779864	0.0944267	0.537802	1.25478	2.33317
1785	0.0978545	0.144036	0.12297	0.99159	0.620611	0.604384	0.973853
1977	0.0980758	0.998933	0.129307	0.13678	1.01231	1.90299	1.87986
1377	0.0989081	0.133197	0.999956	0.134731	0.587312	0.997918	1.69913
1970	0.0994591	0.317923	0.591981	0.0881515	0.714525	1.24001	1.73543
1604	0.100056	0.187975	0.106051	0.896509	1.60949	1.78916	1.11163
496	0.100256	0.308342	0.0894398	0.612718	0.617093	0.460361	0.746015
2232	0.100545	0.100562	0.212432	0.8313	0.364548	0.461724	1.26656
544	0.101137	0.400914	0.482157	0.0875486	1.52746	0.689165	0.451183
1852	0.101283	0.512378	0.0880366	0.377004	1.36857	2.02025	1.47618
1071	0.1022	0.885722	0.106965	0.195593	0.771417	0.259634	0.336568
258	0.104488	0.957778	0.119674	0.17118	1.10569	2.33969	2.11604
2109	0.104957	0.225877	0.103661	0.818387	2.97763	4.25548	1.42915
1605	0.105469	0.21549	0.106499	0.848046	1.33287	1.44871	1.08691
527	0.106998	0.61621	0.0953917	0.32513	0.658212	0.335344	0.509476
1810	0.107641	0.211923	0.110333	0.867722	0.662332	0.593411	0.895942
2174	0.108729	0.285756	0.100035	0.698396	2.04786	2.91888	1.42533
484	0.10877	0.592417	0.344607	0.09623	1.59417	0.497542	0.3121
1918	0.109015	0.0968705	0.607417	0.335967	0.513442	0.770674	1.501
333	0.109616	0.945028	0.184438	0.122427	0.935755	1.52205	1.62655
274	0.109889	0.161835	0.989165	0.135261	1.59658	0.96969	0.607353
1748	0.110359	0.219563	0.112205	0.860594	1.53675	1.7322	1.12718
2222	0.110385	0.33984	0.607327	0.0980592	0.575512	1.42857	2.48225
874	0.110433	0.0958194	0.428065	0.488425	1.86961	1.38805	0.74243
1505	0.112923	0.118176	0.210818	0.893839	0.350889	0.428588	1.22143
917	0.114193	0.777704	0.109212	0.261269	1.19636	1.8884	1.57845
158	0.114387	0.11526	0.853001	0.229892	0.465505	0.841047	1.80674
1087	0.114404	0.232081	0.114785	0.84771	0.385688	0.289888	0.751611
1487	0.11586	0.129711	0.191705	0.949764	4.43393	3.63817	0.820528
1109	0.116018	0.215966	0.893976	0.121165	2.31297	0.818878	0.354038
1270	0.118335	0.114208	0.79616	0.261509	2.06236	1.21751	0.590349
1693	0.118468	0.972645	0.18389	0.138148	0.950379	1.58623	1.66905
888	0.11977	0.252196	0.117646	0.823718	1.74699	2.10921	1.20734
2113	0.120481	0.38226	0.106259	0.585858	1.46336	1.92337	1.31435
2150	0.12066	0.116333	0.265964	0.796515	1.92276	1.60821	0.836407
2065	0.120856	0.108451	0.645671	0.3443	3.43811	1.59341	0.463454
557	0.121793	0.689578	0.111079	0.321326	0.795595	0.518753	0.652032
1496	0.121938	0.773054	0.115841	0.279347	0.809589	0.483907	0.597719
1347	0.122205	0.366867	0.108602	0.615438	1.49642	1.95608	1.30717
832	0.124682	0.120139	0.798959	0.272756	0.736493	0.91955	1.24855
2015	0.125715	0.140973	0.203489	0.955272	6.04921	4.79824	0.793201
1954	0.126487	0.248256	0.127272	0.860546	1.3524	1.47791	1.09281
589	0.126614	0.27025	0.122948	0.812457	1.4627	1.67815	1.1473
438	0.12713	0.324652	0.116553	0.706028	1.54344	1.93357	1.25277
942	0.128346	0.131967	0.239907	0.886327	1.58498	1.44175	0.909634
2105	0.128703	0.288418	0.122561	0.782737	1.6768	2.0686	1.23366
2194	0.128833	0.275603	0.810061	0.124764	0.617028	1.1941	1.93525
1708	0.128852	0.382525	0.114497	0.618265	1.46268	1.89281	1.29407
1333	0.130255	0.191353	0.155834	0.985701	3.81093	4.2451	1.11393
1959	0.130639	0.99995	0.173193	0.171115	0.997778	1.62868	1.63231
403	0.132492	0.410821	0.116962	0.592235	0.735494	0.585407	0.795938
1090	0.133907	0.978989	0.156724	0.201062	0.937665	0.492437	0.525173
2062	0.134065	0.140042	0.240314	0.905668	3.41955	2.7077	0.791831
25	0.13701	0.434645	0.120609	0.577349	1.53672	2.15944	1.40523
464	0.137342	0.797392	0.131424	0.2981	0.85815	0.583396	0.67983
743	0.137655	0.122393	0.623638	0.401505	1.4803	1.17398	0.793069
849	0.139418	0.223014	0.154937	0.955565	0.524827	0.475549	0.906105
452	0.140216	0.738121	0.33544	0.129862	1.45922	0.463675	0.317756
468	0.140859	0.30435	0.134661	0.798348	0.621476	0.513924	0.826941
1330	0.141123	0.386743	0.126648	0.657537	0.345482	0.176139	0.509835
1894	0.141256	0.612317	0.125225	0.418949	1.41416	2.27915	1.61167
1965	0.141292	0.257868	0.893403	0.145151	0.445928	1.23196	2.76268
525	0.141396	0.860384	0.141088	0.274239	0.740848	0.279818	0.3777
1010	0.144088	0.899069	0.148616	0.259544	1.19958	2.47278	2.06136
1433	0.146572	0.78177	0.138476	0.324149	1.16535	1.66006	1.42452
1323	0.148419	0.307338	0.819673	0.143327	1.62473	0.833029	0.512718
1295	0.152752	0.356638	0.746342	0.141476	0.628009	1.26131	2.00843
857	0.154505	0.181289	0.223532	0.984877	0.436449	0.466856	1.06967
1501	0.156799	0.160451	0.280261	0.897938	2.46577	2.04397	0.828938
14	0.158751	0.255076	0.172201	0.94774	1.49368	1.60327	1.07337
426	0.158983	0.617288	0.459529	0.141081	1.29739	0.712301	0.549028
563	0.160841	0.338642	0.153099	0.804041	0.575468	0.457339	0.794726
2187	0.161596	0.608336	0.473267	0.143191	0.848696	1.22848	1.44749
1104	0.162816	0.785851	0.352893	0.153313	1.34158	0.519101	0.386932
457	0.164022	0.337161	0.816678	0.157138	1.53553	0.842663	0.548775
1284	0.164851	0.148029	0.434059	0.668363	0.534517	0.687056	1.28538
813	0.164915	0.268947	0.176164	0.939356	0.692683	0.644726	0.930767
483	0.165005	0.658019	0.442087	0.147755	1.51072	0.550589	0.364454
796	0.165005	0.896872	0.293701	0.167999	0.918456	1.37024	1.4919
959	0.165959	0.990222	0.232789	0.196911	0.956907	1.8404	1.92328
95	0.166324	0.151896	0.720347	0.400876	1.5801	1.18043	0.747062
467	0.167833	0.351919	0.803169	0.159303	1.38812	0.869629	0.626482
1250	0.169793	0.195305	0.981235	0.246319	2.1631	1.07462	0.496797
1084	0.169802	0.716573	0.410596	0.154757	1.25581	0.676381	0.538601
1503	0.171477	0.997649	0.210946	0.228904	1.0393	3.12055	3.00254
612	0.172587	0.24387	0.987562	0.202001	0.582968	1.04592	1.79413
854	0.173242	0.659489	0.155136	0.459496	1.55939	2.91881	1.87177
823	0.176409	0.535479	0.156109	0.579436	0.806628	0.660761	0.819163
1603	0.176479	0.22986	0.220759	0.999422	5.10987	5.25702	1.0288
244	0.178453	0.911977	0.183311	0.305358	0.903432	0.604773	0.669417
2143	0.178705	0.176444	0.868183	0.332029	0.565431	0.868376	1.53578
323	0.179867	0.425239	0.164188	0.725006	0.822144	0.733136	0.891737
1564	0.180539	0.864659	0.177647	0.337102	1.25987	2.50283	1.98658
524	0.180968	0.941574	0.290292	0.192306	1.17295	0.448315	0.382211
559	0.181831	0.264316	0.206149	0.978267	1.62941	1.72306	1.05747
203	0.182047	0.997371	0.241946	0.222012	0.97144	2.14419	2.20722
239	0.182854	0.78221	0.170919	0.392359	0.875299	0.664037	0.75864
902	0.183187	0.435157	0.166864	0.72038	0.748242	0.628629	0.840141
1796	0.18351	0.210742	0.26164	0.983462	0.485026	0.517754	1.06748
1079	0.184043	0.194613	0.296334	0.93898	0.244407	0.310755	1.27146
843	0.184074	0.369311	0.175726	0.821723	0.317643	0.197633	0.622186
209	0.185929	0.476932	0.166972	0.672494	0.730609	0.584613	0.800173
1102	0.187477	0.288672	0.20313	0.956803	0.276997	0.222805	0.804359
699	0.188154	0.170187	0.699837	0.460368	1.62759	1.21235	0.744873
1438	0.188262	0.502039	0.16821	0.647958	1.89084	3.09972	1.63933
409	0.188835	0.997982	0.230534	0.248512	1.02289	2.00279	1.95797
436	0.189085	0.190003	0.332503	0.893967	1.49154	1.36254	0.913513
332	0.190119	0.835533	0.182713	0.370848	1.24637	2.17292	1.7434
1710	0.190218	0.169701	0.514636	0.638237	0.392528	0.595959	1.51826
864	0.190415	0.43509	0.174538	0.74032	0.417348	0.252821	0.605779
553	0.191195	0.554753	0.169846	0.596461	0.757125	0.584427	0.771904
1386	0.192112	0.236306	0.249769	0.998897	1.56267	1.54578	0.989193
1819	0.192667	0.184897	0.834467	0.375784	1.83021	1.1888	0.649545
1223	0.194211	0.539584	0.172927	0.620128	0.692249	0.502799	0.726326
415	0.195783	0.198701	0.333919	0.907385	1.51683	1.38734	0.914631
1893	0.196079	0.76442	0.181304	0.428679	1.31364	2.18693	1.66479
885	0.197199	0.508919	0.176741	0.662597	1.64237	2.3978	1.45996
1804	0.19728	0.325466	0.203483	0.923401	0.6085	0.539294	0.886268
1898	0.198641	0.317514	0.208323	0.937765	0.566379	0.501185	0.884893
1142	0.200015	0.546585	0.178359	0.626565	0.645526	0.44125	0.68355
1908	0.201343	0.180651	0.667635	0.513325	0.41258	0.682175	1.65344
1118	0.202207	0.479504	0.183357	0.711473	0.367118	0.18999	0.517516
1794	0.204635	0.185365	0.486763	0.708274	0.614017	0.746689	1.21607
1990	0.205931	0.397011	0.197011	0.835468	1.76353	2.22938	1.26416
1279	0.208766	0.264166	0.258633	0.999836	0.388282	0.384675	0.990712
1373	0.211199	0.190078	0.521843	0.681314	0.396387	0.589384	1.48689
1143	0.212171	0.647088	0.189917	0.553835	0.395902	0.132519	0.334726
387	0.212932	0.739442	0.19462	0.478196	0.836217	0.625373	0.74786
732	0.213136	0.596729	0.190272	0.604041	0.691837	0.480923	0.695138
1715	0.213199	0.280941	0.996041	0.253219	0.735814	1.01545	1.38004
1967	0.21435	0.276903	0.258858	0.99833	0.727555	0.720139	0.989807
727	0.215031	0.389714	0.209575	0.867314	0.430012	0.316738	0.73658
1105	0.21565	0.196667	0.733319	0.487986	2.95477	1.52278	0.515365
1068	0.215806	0.970023	0.314863	0.23624	1.14515	0.397634	0.347233
1374	0.215935	0.256052	0.284166	0.996007	0.360004	0.378119	1.05032
1067	0.217589	0.206053	0.82271	0.424924	1.67947	1.17475	0.699473
1458	0.220334	0.221071	0.371335	0.904859	0.425631	0.516728	1.21403
1192	0.220467	0.841904	0.210967	0.415948	0.697633	0.293778	0.421107
2255	0.22056	0.416796	0.210917	0.840901	1.45516	1.70242	1.16992
1040	0.222383	0.29258	0.262065	0.995505	0.346394	0.327001	0.944013
1591	0.225442	0.825003	0.436028	0.213396	0.854649	1.41206	1.65221
1354	0.226212	0.461583	0.210668	0.792131	0.338332	0.191825	0.566972
19	0.228027	0.265079	0.302893	0.993376	1.61674	1.56857	0.97021
1152	0.229426	0.995451	0.269341	0.30077	0.930214	0.252266	0.271191
1278	0.229665	0.221716	0.417799	0.859301	0.445527	0.559267	1.25529
646	0.229735	0.39488	0.891057	0.22706	1.23995	0.931881	0.751545
546	0.230313	0.670725	0.568804	0.207162	1.42414	0.652887	0.458444
1860	0.230638	0.910684	0.381721	0.231886	0.939735	1.24018	1.31971
2139	0.230865	0.24203	0.353572	0.947444	2.13818	1.87499	0.87691
1683	0.231063	0.794926	0.215292	0.467594	1.08853	1.27961	1.17555
1686	0.231944	0.383007	0.233272	0.911429	0.517511	0.428065	0.827162
1475	0.232902	0.360321	0.24237	0.942462	0.521559	0.451555	0.865779
875	0.233088	0.209205	0.64488	0.59836	0.713594	0.850846	1.19234
400	0.234601	0.36186	0.244244	0.943313	1.70113	1.91231	1.12414
455	0.235413	0.293374	0.999862	0.287818	1.75067	0.994687	0.568175
163	0.235617	0.507214	0.754248	0.21604	0.601338	1.37248	2.28238
1607	0.235922	0.890105	0.404544	0.232573	1.08989	0.773215	0.709444
682	0.237151	0.488981	0.219458	0.780428	0.604191	0.4545	0.752245
1838	0.238064	0.290862	0.296076	0.999881	1.96789	1.95618	0.99405
908	0.240156	0.975849	0.263312	0.339386	0.897325	0.407088	0.453668
248	0.240171	0.887587	0.41255	0.236001	1.11814	0.722217	0.645912
114	0.240635	0.638157	0.619774	0.216216	0.733537	1.37798	1.87855
342	0.241761	0.293054	0.301995	0.999657	0.619754	0.624219	1.0072
1512	0.241776	0.667058	0.217675	0.594238	0.620155	0.358791	0.57855
1540	0.241821	0.791273	0.224652	0.488258	1.34633	2.31702	1.72099
1098	0.243379	0.68137	0.219514	0.583974	0.535984	0.25356	0.473075
1150	0.245442	0.499417	0.227321	0.784716	0.313543	0.16226	0.517505
953	0.245473	0.32814	0.2794	0.99018	2.01024	2.13375	1.06144
2320	0.245611	0.861956	0.43985	0.236617	0.845581	1.51948	1.79696
1219	0.246212	0.765217	0.516469	0.226416	1.25152	0.694266	0.554739
1335	0.246413	0.249423	0.922555	0.394327	0.46956	0.850278	1.8108
956	0.247327	0.245057	0.413184	0.900112	2.01956	1.7016	0.842561
1513	0.247995	0.769728	0.228384	0.515789	0.683952	0.365822	0.534865
1341	0.248682	0.362373	0.963342	0.265287	0.799414	1.04019	1.3012
1844	0.249199	0.423822	0.889775	0.244706	0.821652	1.07025	1.30256
2001	0.250948	0.581146	0.227077	0.699665	1.85994	3.05205	1.64094
1812	0.251122	0.659826	0.226278	0.618763	2.15512	4.94088	2.29263
2309	0.251741	0.991191	0.3338	0.286826	0.946007	1.97425	2.08693
1835	0.251852	0.991992	0.287866	0.33264	1.02887	1.48454	1.44288
425	0.252234	0.999589	0.313888	0.303797	1.00363	0.808097	0.805175
1880	0.252314	0.619148	0.227422	0.661738	1.61477	2.5126	1.55601
429	0.254044	0.923393	0.256763	0.403929	1.12671	1.73661	1.54131
2301	0.254189	0.809216	0.237596	0.493975	1.30873	2.18554	1.66997
905	0.254576	0.731375	0.231835	0.559387	0.706793	0.435557	0.616243
1001	0.257371	0.290105	0.343818	0.988881	0.187089	0.215847	1.15371
1232	0.257715	0.587974	0.70546	0.233539	1.22002	0.8533	0.699412
2316	0.257896	0.300317	0.331075	0.996323	1.47987	1.45127	0.980674
944	0.258372	0.26169	0.92669	0.406976	2.15287	1.17748	0.546935
1439	0.258718	0.374885	0.274931	0.963277	0.3387	0.278805	0.82316
1739	0.259197	0.234683	0.596644	0.69887	0.73314	0.84331	1.15027
31	0.260274	0.565997	0.237233	0.734986	1.42953	1.84824	1.2929
502	0.26079	0.852087	0.248936	0.470048	0.88671	0.673463	0.759508
1429	0.261441	0.552571	0.752699	0.239366	1.28164	0.846079	0.660153
1619	0.262951	0.324375	0.316187	0.999745	1.61759	1.62823	1.00657
1404	0.263271	0.681005	0.238014	0.620667	1.99553	4.33623	2.17297
1538	0.263423	0.466244	0.861738	0.252796	0.803314	1.09598	1.36432
2075	0.264015	0.31306	0.330202	0.998891	0.45197	0.462098	1.02241
536	0.264422	0.965744	0.379426	0.281588	1.06832	0.685069	0.641259
1890	0.265	0.58116	0.726984	0.241162	0.792157	1.19139	1.50399
1986	0.265955	0.839145	0.488087	0.251827	0.84818	1.41791	1.67171
282	0.268641	0.621526	0.243228	0.69007	1.42886	1.95267	1.36659
987	0.268954	0.944575	0.277192	0.405235	1.08487	1.53828	1.41794
2142	0.269232	0.243486	0.672695	0.639296	2.40011	1.52739	0.636385
978	0.269632	0.403182	0.27898	0.947768	0.380486	0.305998	0.804229
974	0.271715	0.468071	0.262453	0.874279	0.319943	0.203208	0.63514
1982	0.273359	0.843082	0.259084	0.495875	1.26648	2.09156	1.65147
192	0.274533	0.53544	0.797578	0.254881	1.23068	0.88637	0.720227
1043	0.275105	0.549311	0.782331	0.254032	1.52711	0.768927	0.503517
842	0.276703	0.279181	0.429866	0.928066	0.608449	0.677887	1.11412
378	0.27897	0.272501	0.892265	0.463331	1.69453	1.15096	0.679221
451	0.279974	0.951047	0.290006	0.413058	0.864554	0.448111	0.518315
1430	0.280158	0.268153	0.489821	0.862393	0.347093	0.477977	1.37709
1253	0.28058	0.693045	0.254519	0.63933	0.748354	0.542086	0.724371
495	0.280653	0.724598	0.609665	0.255536	1.3571	0.680988	0.501796
1848	0.281113	0.655356	0.254814	0.677533	2.14775	4.46378	2.07835
1115	0.281574	0.629437	0.705157	0.25574	1.55703	0.683287	0.438839
271	0.282128	0.357219	0.32568	0.996589	1.68086	1.72745	1.02772
644	0.28466	0.96981	0.303209	0.399533	0.903307	0.4951	0.548097
315	0.28511	0.630561	0.259185	0.710187	1.33808	1.7152	1.28184
365	0.285617	0.259098	0.677127	0.663462	1.71468	1.30465	0.760874
549	0.286786	0.386166	0.313946	0.982863	0.733691	0.706012	0.962275
2198	0.28726	0.281029	0.896561	0.470978	0.690671	0.906688	1.31277
1169	0.287317	0.455131	0.285439	0.915004	0.197215	0.118069	0.598685
459	0.288514	0.939612	0.434535	0.293848	1.21548	0.465942	0.383339
503	0.290007	0.40074	0.31098	0.974257	0.526936	0.476747	0.904755
347	0.29041	0.28297	0.478999	0.892139	0.626432	0.711294	1.13547
1245	0.292808	0.268646	0.760486	0.59643	1.53846	1.19631	0.777602
555	0.293236	0.524024	0.277288	0.843935	0.653291	0.529943	0.811189
1891	0.295449	0.769893	0.271705	0.592039	1.28303	1.84094	1.43483
683	0.296257	0.291317	0.475237	0.905468	0.572184	0.660348	1.15408
440	0.297366	0.95163	0.306654	0.43391	0.9184	0.631728	0.687858
1249	0.299519	0.711646	0.652768	0.272793	0.742476	1.39927	1.8846
2225	0.300061	0.909187	0.476919	0.295714	0.785792	2.03659	2.59177
227	0.301897	0.97301	0.321665	0.416137	0.955334	0.723011	0.756815
1978	0.302586	0.496815	0.890447	0.293778	0.599791	1.21876	2.03198
2011	0.303543	0.985923	0.333032	0.400849	1.10571	2.64752	2.39441
947	0.303604	0.804212	0.282073	0.573692	1.62911	3.6354	2.23152
1939	0.303727	0.510557	0.292077	0.876489	1.45792	1.70961	1.17264
1863	0.304156	0.709043	0.277143	0.662754	0.865314	0.737988	0.852856
900	0.304361	0.999942	0.361715	0.366035	0.996729	0.622604	0.624647
216	0.304504	0.985081	0.333186	0.40319	1.08782	2.20726	2.02907
764	0.304524	0.785842	0.591498	0.281277	1.29591	0.675551	0.521296
1099	0.305181	0.949288	0.313041	0.445777	0.761021	0.241068	0.31677
2057	0.305284	0.999811	0.36879	0.360977	0.989291	2.34704	2.37244
784	0.305716	0.700799	0.27851	0.673329	0.605072	0.355522	0.587569
1935	0.306396	0.951569	0.315114	0.444936	1.10773	1.72282	1.55527
1178	0.307432	0.85106	0.53791	0.291266	1.16467	0.732623	0.629039
939	0.307515	0.803767	0.285602	0.579815	1.77025	4.47878	2.53003
1212	0.307598	0.90458	0.301533	0.49087	0.82044	0.470463	0.573427
1318	0.308659	0.532771	0.293572	0.85884	0.469336	0.328535	0.699999
2246	0.309704	0.961081	0.322531	0.438883	1.13207	2.07334	1.83146
1233	0.311345	0.315883	0.941641	0.460924	1.71945	1.11901	0.650794
1593	0.311513	0.485869	0.307934	0.91562	0.738292	0.66782	0.904547
2145	0.311535	0.331927	0.425341	0.9746	2.252	2.01182	0.893347
2154	0.312784	0.992208	0.400431	0.349219	0.931937	2.28311	2.44985
1308	0.315324	0.70413	0.287763	0.685281	0.788452	0.615713	0.780914
948	0.315625	0.863525	0.300695	0.538157	1.57728	4.18538	2.65355
1028	0.315646	0.288421	0.72486	0.66548	0.423697	0.668635	1.5781
1196	0.315754	0.299353	0.546623	0.854234	1.82938	1.49934	0.819589
2063	0.316378	0.359217	0.99608	0.395704	0.607885	0.972206	1.59932
545	0.316961	0.289605	0.669465	0.722819	1.84196	1.38073	0.749598
2207	0.318305	0.569742	0.298646	0.8323	1.45313	1.78649	1.22941
1147	0.318479	0.751835	0.292065	0.643954	0.716508	0.470904	0.657221
1120	0.319394	0.77263	0.294074	0.625774	0.554486	0.246738	0.444984
1639	0.321741	0.904787	0.50896	0.314594	0.871156	1.45766	1.67325
1613	0.32194	0.357923	0.991956	0.410933	1.66592	1.04224	0.625627
1202	0.326956	0.340707	0.964657	0.45512	2.07488	1.12948	0.544358
510	0.328742	0.55645	0.312604	0.862862	0.660435	0.540562	0.818494
1307	0.329037	0.466685	0.338588	0.956549	0.418122	0.343108	0.820592
2022	0.330426	0.306646	0.802877	0.613657	1.94633	1.30156	0.668724
386	0.332468	0.63768	0.30678	0.780298	0.837999	0.736617	0.879019
2128	0.332721	0.340045	0.475854	0.952121	2.3523	1.99126	0.846516
178	0.332906	0.478437	0.949914	0.339266	1.27486	0.941405	0.738437
1193	0.333183	0.38175	0.406556	0.998297	0.147632	0.158966	1.07678
1840	0.333483	0.712976	0.305344	0.704311	0.836886	0.698014	0.83406
1614	0.334178	0.475076	0.954411	0.342425	0.705065	1.08581	1.54002
1877	0.33707	0.325547	0.541321	0.891111	1.59945	1.39365	0.871328
1454	0.338081	0.6746	0.310486	0.750122	0.609449	0.400707	0.657491
1757	0.339451	0.616932	0.315964	0.812959	1.73832	2.47528	1.42395
383	0.339593	0.942436	0.494286	0.342499	1.08349	0.746417	0.6889
1199	0.340804	0.520023	0.335714	0.91836	0.483415	0.376624	0.779091
872	0.341257	0.324189	0.572445	0.863514	0.647118	0.747401	1.15497
724	0.34226	0.483638	0.350371	0.955225	0.42118	0.343247	0.814964
1277	0.347337	0.330296	0.86666	0.577457	2.30142	1.31672	0.572134
1161	0.348316	0.854911	0.329324	0.589755	0.549164	0.176298	0.32103
773	0.348365	0.93664	0.510795	0.348509	1.10877	0.705575	0.63636
314	0.349963	0.999599	0.404722	0.417115	1.0108	1.73645	1.71791
1690	0.351174	0.852056	0.331519	0.59617	1.25788	1.92481	1.5302
1300	0.352341	0.997901	0.428105	0.399609	1.03825	0.443876	0.427524
610	0.352441	0.36416	0.485657	0.963611	0.604107	0.660097	1.09268
290	0.354791	0.692963	0.755814	0.326638	1.16446	0.876324	0.75256
735	0.356277	0.944541	0.511794	0.35886	1.15403	0.595815	0.516289
1198	0.356429	0.786995	0.32968	0.664956	0.6641	0.38618	0.581508
1620	0.35696	0.399145	0.439208	0.995925	1.8032	1.73895	0.964367
1483	0.358535	0.355762	0.930327	0.529486	0.336664	0.767627	2.2801
321	0.358535	0.396171	0.446897	0.993522	1.69066	1.62341	0.960224
1151	0.360067	0.46608	0.386085	0.984171	0.193952	0.155318	0.800807
1315	0.360965	0.690928	0.766652	0.332914	0.795504	1.21192	1.52346
951	0.361274	0.365186	0.513077	0.948647	1.52407	1.39479	0.915174
1729	0.363314	0.335586	0.684782	0.776263	1.63641	1.31293	0.802323
499	0.363574	0.77306	0.688287	0.3357	1.3419	0.699157	0.52102
1789	0.364353	0.95899	0.504765	0.372907	1.10452	0.653885	0.592006
1955	0.365396	0.439517	0.414374	0.998433	1.30934	1.32377	1.01102
1235	0.365605	0.621182	0.845556	0.343952	1.34336	0.843186	0.62767
906	0.365919	0.628303	0.343321	0.838519	0.602037	0.443942	0.737399
520	0.366548	0.816079	0.650655	0.341474	1.17757	0.784729	0.666399
825	0.368946	0.638996	0.345308	0.831493	0.783385	0.672142	0.857996
2300	0.370272	0.899559	0.357981	0.574738	1.27535	2.27438	1.78334
617	0.371658	0.492361	0.975051	0.389494	0.672019	1.07327	1.59709
1792	0.373373	0.813805	0.661857	0.347667	0.70559	1.65285	2.34251
1732	0.375154	0.585212	0.894999	0.361419	0.808127	1.09792	1.3586
1240	0.375804	0.56133	0.368295	0.919408	0.464763	0.351265	0.755793
2195	0.379187	0.622202	0.862423	0.358984	0.577656	1.34704	2.33191
1322	0.379296	0.4936	0.40057	0.979917	0.376735	0.32236	0.855669
1116	0.379764	0.40628	0.485073	0.985507	1.58975	1.50526	0.946853
722	0.379956	0.577598	0.36907	0.908364	0.504305	0.382908	0.759278
1720	0.383779	0.758765	0.354681	0.729561	1.12396	1.27403	1.13351
952	0.385766	0.920847	0.377916	0.571597	1.13362	1.59347	1.40564
904	0.386751	0.959339	0.52954	0.393989	1.20774	0.459356	0.380344
564	0.387174	0.557327	0.38413	0.935702	0.712563	0.638837	0.896534
1638	0.387626	0.366961	0.863434	0.631722	1.77014	1.2247	0.691865
1218	0.389668	0.406327	0.512374	0.974812	0.466588	0.525462	1.12618
1312	0.389896	0.689353	0.362745	0.80759	0.588626	0.396076	0.672882
2171	0.391266	0.986986	0.494692	0.418893	0.945688	1.54456	1.63326
1482	0.392097	0.45331	0.453135	1	1.52001	1.52019	1.00012
712	0.393132	0.364127	0.773399	0.727302	1.71041	1.28824	0.753179
1703	0.393218	0.599487	0.37981	0.902416	0.56965	0.446641	0.784061
1937	0.394257	0.630836	0.87255	0.374613	0.816675	1.11305	1.3629
2170	0.395648	0.783435	0.366891	0.720578	1.43226	2.17835	1.52092
803	0.397455	0.373044	0.840924	0.666122	0.614196	0.826788	1.34613
2186	0.398949	0.998737	0.472316	0.448638	0.979394	1.71865	1.75481
1533	0.399037	0.471535	0.449488	0.998905	0.667025	0.657438	0.985627
2080	0.399213	0.659032	0.375841	0.850274	1.51622	1.95447	1.28904
586	0.399654	0.803458	0.371771	0.705879	0.864144	0.717259	0.830023
1850	0.400067	0.997244	0.444561	0.479624	1.01988	1.43639	1.40839
754	0.40045	0.599981	0.910193	0.388475	1.33061	0.888495	0.667733
1756	0.400805	0.472557	0.999041	0.451878	0.551675	1.02013	1.84915
925	0.401426	0.438335	0.993866	0.490847	1.29876	1.02124	0.786319
13	0.402494	0.418051	0.526866	0.974362	1.48116	1.3908	0.938992
473	0.402791	0.80849	0.375084	0.704835	0.828457	0.648895	0.783258
2306	0.406382	0.561887	0.950692	0.40802	0.638869	1.13515	1.77681
1400	0.408587	0.645024	0.388462	0.875642	1.64062	2.13911	1.30384
691	0.40886	0.389762	0.639704	0.881241	0.535437	0.662533	1.23737
1824	0.410137	0.938519	0.580286	0.406418	1.05808	0.841637	0.795437
1417	0.411236	0.779872	0.381905	0.743844	1.16244	1.37084	1.17927
1781	0.411695	0.7698	0.754496	0.382203	0.721466	1.40405	1.94611
1555	0.412186	0.795237	0.729721	0.383358	0.652752	1.6553	2.53588
760	0.412216	0.72983	0.383391	0.795174	0.616943	0.409862	0.664343
976	0.412339	0.393467	0.883761	0.641247	1.24619	1.07746	0.864607
1632	0.413477	0.753293	0.383981	0.773208	1.29223	1.64888	1.27599
575	0.413631	0.643728	0.882809	0.394471	1.61387	0.78058	0.483669
1229	0.416106	0.568936	0.418501	0.953741	0.432768	0.343146	0.79291
725	0.416168	0.720672	0.387948	0.809263	0.655358	0.468216	0.714444
994	0.416199	0.561425	0.421684	0.959799	0.296109	0.217252	0.73369
972	0.41651	0.389331	0.70638	0.823998	1.2659	1.14545	0.904845
2156	0.417071	0.442857	0.986507	0.522602	1.68216	1.06463	0.632894
931	0.417663	0.998583	0.491927	0.466249	1.01213	0.750624	0.741627
1136	0.420265	0.517253	0.451512	0.99085	0.666062	0.636535	0.955669
339	0.422192	0.958691	0.426669	0.569363	1.07238	1.40081	1.30627
541	0.422635	0.623889	0.911812	0.409432	1.28837	0.897226	0.696404
2070	0.423238	0.596803	0.417924	0.936879	1.50518	1.73093	1.14998
1228	0.424353	0.977038	0.440652	0.546136	0.956408	0.7529	0.787216
1928	0.424353	0.759842	0.39479	0.780046	1.7846	3.09186	1.73252
1744	0.424448	0.591183	0.421415	0.942887	1.44804	1.63088	1.12626
1612	0.425439	0.99834	0.500824	0.472784	0.985194	1.38156	1.40232
1050	0.426721	0.921458	0.618032	0.415966	1.07949	0.825248	0.764481
1709	0.427558	0.578717	0.430208	0.955908	0.576196	0.495174	0.859385
640	0.427686	0.442698	0.551761	0.975671	0.601055	0.652807	1.0861
362	0.428558	0.584224	0.429384	0.952364	1.59352	1.82305	1.14404
710	0.429302	0.431564	0.581225	0.955408	0.388527	0.477147	1.22809
1617	0.43112	0.715343	0.832586	0.404007	1.51017	0.740175	0.490127
1365	0.431479	0.88322	0.664142	0.411177	0.89141	1.23852	1.38939
1366	0.43174	0.408929	0.679453	0.868657	0.412154	0.572837	1.38986
1621	0.432132	0.883372	0.411838	0.664766	1.31869	2.20596	1.67285
530	0.432982	0.403721	0.751584	0.798699	2.22459	1.52919	0.687402
379	0.433703	0.469247	0.993857	0.523822	1.4899	1.03427	0.694192
1339	0.434262	0.961959	0.578097	0.43969	0.924246	1.36279	1.47449
298	0.434855	0.748657	0.803823	0.405725	1.20295	0.852572	0.708737
217	0.436407	0.984911	0.459351	0.545571	1.10343	2.12236	1.92343
1849	0.438199	0.93245	0.618445	0.430171	0.82415	1.69109	2.05192
514	0.438632	0.617234	0.93393	0.431111	1.31188	0.906141	0.690721
585	0.439032	0.670278	0.885672	0.418712	1.61247	0.773445	0.479665
866	0.439433	0.674483	0.882068	0.418401	0.75699	1.16595	1.54025
267	0.439533	0.946547	0.43692	0.603285	1.2289	2.35434	1.91581
1867	0.439767	0.999375	0.49176	0.509219	1.01707	1.83458	1.80379
1802	0.44037	0.89878	0.422676	0.657953	1.30691	2.25321	1.72407
458	0.440738	0.989912	0.540206	0.469596	1.03073	0.779833	0.756581
539	0.442453	0.57804	0.968351	0.45123	1.63414	0.892487	0.546152
1442	0.442588	0.503407	0.502607	0.999999	0.686999	0.686664	0.999513
1306	0.443196	0.472238	0.542215	0.990138	0.607949	0.641436	1.05508
2000	0.444008	0.936137	0.620565	0.436903	0.888218	1.39142	1.56653
1816	0.44411	0.496481	0.512922	0.999451	1.93551	1.90213	0.982749
1269	0.444313	0.437547	0.937107	0.61976	0.43106	0.801969	1.86046
1765	0.445434	0.976204	0.459723	0.569514	0.97986	0.883881	0.902048
993	0.446456	0.991163	0.476829	0.543245	0.942118	0.559592	0.593972
424	0.446797	0.763296	0.803249	0.417406	1.14553	0.885301	0.772829
1064	0.447892	0.98256	0.561593	0.467714	0.899099	1.89548	2.1082
1399	0.448956	0.814994	0.419978	0.753972	1.56435	2.65589	1.69775
853	0.449575	0.908813	0.43365	0.657443	1.38718	2.80734	2.02378
1541	0.450196	0.986839	0.474518	0.556057	1.05599	1.54597	1.464
777	0.454606	0.909505	0.438516	0.66226	0.933009	0.8042	0.861942
1018	0.455587	0.73737	0.428013	0.838925	0.586935	0.39341	0.670278
254	0.460992	0.865113	0.716563	0.436042	1.18054	0.774245	0.65584
1054	0.461313	0.93364	0.452031	0.642228	1.39976	3.38222	2.41628
1072	0.462348	0.965389	0.603062	0.467843	1.27285	0.385846	0.303135
1923	0.463243	0.519125	0.999874	0.527141	0.455213	0.98975	2.17426
828	0.463315	0.671433	0.446698	0.909836	0.813758	0.737967	0.906863
1795	0.466195	0.922992	0.453046	0.6598	0.903391	0.711857	0.787983
349	0.467535	0.972147	0.477191	0.598581	1.04596	1.27722	1.2211
2247	0.469427	0.726704	0.443994	0.86442	0.78067	0.662075	0.848086
1332	0.469646	0.793404	0.799145	0.439978	0.651859	1.5234	2.33701
1826	0.469902	0.763177	0.441189	0.82941	1.29897	1.61222	1.24115
716	0.471623	0.597501	0.483602	0.975553	1.29675	1.36951	1.05611
894	0.474239	0.962077	0.476883	0.620005	1.24268	2.74834	2.21162
775	0.476725	0.603754	0.974889	0.48782	1.51143	0.91489	0.605313
1922	0.476912	0.521201	0.99809	0.552809	0.733758	0.984278	1.34142
2188	0.476986	0.986385	0.499123	0.584015	1.09784	2.02446	1.84403
2292	0.478742	0.995349	0.515095	0.564556	1.02909	1.43662	1.39601
572	0.480168	0.854154	0.453095	0.749157	1.60943	3.08751	1.91839
268	0.481336	0.53656	0.544579	0.999878	1.60015	1.59019	0.993778
2294	0.4841	0.742684	0.864497	0.458014	0.838215	1.12959	1.34761
437	0.485623	0.680899	0.471052	0.922691	1.3589	1.55791	1.14645
1432	0.485738	0.605208	0.979581	0.500209	1.17916	0.968474	0.821329
914	0.486349	0.880826	0.727884	0.462428	1.47342	0.536114	0.363858
478	0.48723	0.849142	0.459474	0.762024	0.695647	0.433796	0.623587
1549	0.487883	0.750337	0.461278	0.861107	1.60317	2.24452	1.40005
1006	0.489692	0.689257	0.47384	0.91917	0.402699	0.264012	0.655607
1537	0.49004	0.514725	0.591588	0.989025	1.35562	1.30631	0.963628
1734	0.490349	0.544627	0.999841	0.553839	0.71266	0.994812	1.39591
439	0.490968	0.498742	0.971823	0.622994	1.37452	1.06272	0.77316
865	0.491666	0.760572	0.46431	0.855164	1.18992	1.35532	1.139
2148	0.492249	0.926974	0.478556	0.682897	1.28324	2.27898	1.77595
571	0.49326	0.641827	0.960435	0.493589	1.49484	0.889471	0.595028
718	0.49365	0.903886	0.710662	0.473716	0.831547	1.41381	1.70022
531	0.49408	0.478137	0.919819	0.69314	1.90482	1.2273	0.644313
368	0.495763	0.607986	0.513576	0.983656	1.53448	1.65355	1.0776
871	0.496274	0.467601	0.78242	0.838754	0.732033	0.844178	1.1532
2180	0.497651	0.651937	0.495436	0.956304	0.674374	0.596231	0.884125
1608	0.498757	0.709901	0.909379	0.479784	1.6106	0.782217	0.485668
661	0.499272	0.910334	0.480526	0.709397	0.683973	0.325675	0.476152
340	0.500343	0.503661	0.640759	0.966275	1.25754	1.1981	0.952733
1263	0.50078	0.746571	0.877731	0.475729	1.32268	0.83176	0.628844
1976	0.501696	0.984734	0.520281	0.611831	1.08619	1.76754	1.62728
2134	0.502015	0.861944	0.475011	0.764544	1.41736	2.27636	1.60605
1803	0.502174	0.935846	0.490807	0.682623	1.19927	1.87736	1.56542
1086	0.502854	0.50385	0.648257	0.962808	0.532202	0.612279	1.15046
303	0.503334	0.600355	0.52995	0.990939	1.53482	1.62125	1.05631
404	0.503935	0.999969	0.564214	0.560109	0.996658	1.61255	1.61795
920	0.504456	0.763915	0.865017	0.477712	1.32677	0.81444	0.613853
1685	0.50518	0.477931	0.860494	0.769384	0.599087	0.802893	1.3402
1044	0.505301	0.950777	0.667073	0.499841	1.12891	0.7018	0.621664
1547	0.505623	0.593063	0.994589	0.538666	0.690349	1.03677	1.5018
343	0.506308	0.66853	0.500621	0.950445	0.57555	0.475782	0.826657
970	0.506672	0.652959	0.962211	0.507042	1.73888	0.851447	0.489651
776	0.507642	0.940395	0.497626	0.682683	0.924059	0.754757	0.816784
2006	0.508291	0.999651	0.559529	0.573334	1.01623	1.99515	1.96328
677	0.508818	0.840802	0.480077	0.793537	1.15836	1.37385	1.18604
613	0.50951	0.659522	0.508184	0.959568	2.06201	2.57093	1.24681
418	0.511427	0.516442	0.646289	0.970031	0.746884	0.792495	1.06107
679	0.512246	0.997942	0.554029	0.587663	1.01908	1.40053	1.3743
1882	0.514012	0.969616	0.518555	0.649504	1.2068	2.49885	2.07064
1476	0.514424	0.6636	0.513078	0.960185	0.637085	0.555275	0.871588
2045	0.514713	0.875962	0.488907	0.763058	1.32081	1.97514	1.49539
1665	0.515497	0.829062	0.486331	0.812355	1.24037	1.55676	1.25508
2262	0.515621	0.519611	0.968996	0.652033	0.582201	0.893711	1.53505
1190	0.516159	0.888303	0.751286	0.492069	1.40266	0.586571	0.418184
700	0.516408	0.961187	0.515513	0.664216	1.2498	2.62011	2.09642
2096	0.517736	0.789261	0.489684	0.853969	1.23966	1.47566	1.19038
946	0.520573	0.901231	0.498622	0.741646	1.49999	3.01783	2.0119
1441	0.521328	0.805521	0.841727	0.492567	0.759804	1.27667	1.68026
1369	0.522126	0.668242	0.52148	0.962365	1.93207	2.3524	1.21755
1393	0.522673	0.81325	0.493687	0.835442	0.630671	0.410706	0.651221
1599	0.524149	0.915207	0.72952	0.505158	0.874981	1.29299	1.47774
94	0.525419	0.86555	0.498144	0.785049	1.09431	1.23095	1.12486
331	0.525673	0.575943	0.58985	0.999653	1.3747	1.36428	0.99242
176	0.527715	0.644218	0.98106	0.540602	0.651425	1.09	1.67325
636	0.527758	0.991798	0.554117	0.622014	0.960925	0.701179	0.729692
1811	0.527843	0.998693	0.571812	0.598842	1.03448	2.08635	2.01682
1408	0.528441	0.505032	0.895333	0.756206	0.602523	0.823765	1.36719
981	0.529039	0.676563	0.961342	0.527306	1.26327	0.930523	0.736601
463	0.529767	0.944796	0.699494	0.519986	1.08579	0.809006	0.745082
2274	0.530025	0.995707	0.564064	0.613161	1.04865	1.77852	1.69601
1020	0.530411	0.606435	0.569898	0.99762	0.607936	0.58826	0.967635
1623	0.533904	0.642495	0.550666	0.985161	1.32656	1.39466	1.05133
1947	0.537078	0.562778	0.991808	0.63093	0.709735	0.961711	1.35503
2266	0.537253	0.917741	0.739812	0.518184	0.792014	1.56069	1.97054
328	0.539048	0.820611	0.510366	0.844358	1.15125	1.31103	1.13879
388	0.539311	0.672259	0.543052	0.971063	0.831653	0.792237	0.952605
1514	0.539311	0.952586	0.698792	0.532324	0.918291	1.26851	1.38138
759	0.53997	0.53815	0.962501	0.68572	1.4124	1.08494	0.768153
895	0.540146	0.984339	0.555544	0.650168	1.03753	1.26656	1.22075
1905	0.543458	0.875739	0.516795	0.792438	1.34492	1.99797	1.48557
889	0.54408	0.517763	0.789885	0.878749	1.24248	1.13343	0.91223
797	0.544435	0.860196	0.516501	0.809735	1.61296	2.84907	1.76636
628	0.544969	0.622645	0.581597	0.997037	1.91461	2.01146	1.05059
172	0.545548	0.532519	0.939012	0.722511	0.630955	0.870656	1.3799
1782	0.546441	0.666655	0.55569	0.978654	1.53779	1.69277	1.10078
1467	0.546575	0.934863	0.728678	0.532031	0.927876	1.18035	1.2721
641	0.546664	0.519606	0.799329	0.872236	0.669249	0.79755	1.19171
1473	0.550211	0.524565	0.885687	0.788489	0.773442	0.899016	1.16236
1552	0.550256	0.905435	0.766796	0.527797	0.82	1.38979	1.69487
1773	0.550346	0.985956	0.656752	0.566846	1.09898	0.586813	0.533961
943	0.550662	0.833977	0.522093	0.842389	1.46683	2.12793	1.45069
1823	0.550662	0.57862	0.993603	0.639143	0.701853	0.964077	1.37362
616	0.553288	0.686909	0.555503	0.970369	0.782447	0.731462	0.934838
1641	0.55479	0.545972	0.950894	0.716234	0.611535	0.873575	1.4285
1327	0.555839	0.664788	0.984568	0.570321	1.63464	0.911464	0.557594
706	0.557488	0.881826	0.531196	0.799744	1.50806	2.61981	1.73721
1985	0.558407	0.993779	0.646017	0.586175	0.981494	1.17616	1.19833
385	0.559742	0.536372	0.902363	0.779569	0.857106	0.941914	1.09895
736	0.560805	0.926431	0.542846	0.752854	0.880072	0.684925	0.778261
164	0.561406	0.738558	0.938586	0.547248	0.644779	1.21722	1.88781
475	0.561638	0.962513	0.70678	0.558288	1.0866	0.773308	0.71168
230	0.562426	0.996851	0.59727	0.639861	1.03918	1.67143	1.60841
493	0.564054	0.673209	0.984281	0.577621	1.56914	0.916463	0.584055
996	0.565548	0.554586	0.94754	0.73111	2.28693	1.26959	0.555151
547	0.566719	0.581252	0.673667	0.985318	0.784359	0.814986	1.03905
231	0.567235	0.893472	0.542202	0.796617	0.888543	0.749952	0.844025
991	0.568081	0.546668	0.774502	0.91397	2.03019	1.5633	0.770028
1200	0.569165	0.543025	0.80798	0.884698	0.510097	0.680993	1.33503
1356	0.569637	0.632589	0.999506	0.615699	1.52793	0.986706	0.645778
638	0.569826	0.861091	0.833289	0.541929	1.26208	0.772778	0.612306
1737	0.570298	0.571593	0.970806	0.702574	1.43882	1.08325	0.752875
1833	0.570582	0.96058	0.718144	0.565515	0.854029	1.59086	1.86277
689	0.571245	0.559124	0.739134	0.945587	0.54934	0.656051	1.19425
2012	0.571814	0.971606	0.702735	0.573553	0.918272	1.35916	1.48013
1610	0.572052	0.568085	0.962739	0.716428	1.27404	1.06178	0.833393
1331	0.573098	0.745196	0.559624	0.942285	1.42401	1.66396	1.1685
1037	0.57386	0.58568	0.983378	0.684239	0.636739	0.926463	1.45501
916	0.576299	0.892202	0.806655	0.550884	0.867944	1.21663	1.40174
1379	0.576539	0.698281	0.582147	0.977027	0.486765	0.407434	0.837024
1075	0.577596	0.943788	0.56439	0.747539	0.710856	0.325544	0.457961
2153	0.578366	0.92534	0.559223	0.771059	1.2439	1.86658	1.50059
686	0.578414	0.62066	0.644377	0.999031	0.554259	0.568591	1.02586
1033	0.579283	0.551581	0.840516	0.862713	0.687419	0.822647	1.19672
492	0.580201	0.555258	0.896157	0.806067	0.801763	0.912579	1.13821
1398	0.581801	0.874401	0.554639	0.83077	1.4144	2.12975	1.50576
1272	0.582336	0.962147	0.577314	0.727064	1.14235	1.69041	1.47976
1733	0.582336	0.66961	0.993389	0.607514	1.26041	0.971646	0.770898
1900	0.582774	0.959662	0.576377	0.731057	1.17498	1.85267	1.57677
1034	0.58979	0.999931	0.639494	0.645857	0.995662	0.695857	0.69889
488	0.591922	0.587154	0.963686	0.733891	1.67771	1.13954	0.679226
1349	0.59227	0.602775	0.70143	0.983447	1.6346	1.50062	0.918038
317	0.59227	0.593611	0.719695	0.973086	1.40552	1.30451	0.928129
380	0.593366	0.566392	0.839749	0.876069	0.877145	0.932205	1.06277
669	0.593815	0.569202	0.813915	0.90061	0.515753	0.67846	1.31547
1960	0.595966	0.993132	0.619596	0.683031	1.09715	2.2366	2.03856
1754	0.597071	0.69215	0.989924	0.615254	0.667887	1.06707	1.59768
390	0.598279	0.951992	0.587231	0.75631	1.12292	1.4884	1.32548
1550	0.598733	0.586035	0.761755	0.948204	0.672506	0.758275	1.12754
1834	0.599137	0.904318	0.814753	0.574972	0.878659	1.20478	1.37116
58	0.599541	0.578695	0.922049	0.794887	1.17529	1.06156	0.903235
2030	0.601314	0.991271	0.692819	0.621238	0.927638	1.65084	1.77962
2043	0.601517	0.999474	0.662442	0.644907	0.971313	2.32587	2.39456
1158	0.603247	0.734728	0.97011	0.601716	1.54053	0.876024	0.568651
1381	0.605035	0.914959	0.808214	0.582555	1.47395	0.545011	0.369763
1696	0.605495	0.600789	0.744003	0.9654	1.4209	1.3004	0.915192
391	0.606162	0.636024	0.682574	0.996303	1.18489	1.16753	0.985347
1642	0.606162	0.997328	0.63908	0.678649	1.03793	1.64949	1.58922
506	0.606418	0.974524	0.607829	0.730537	0.954852	0.809439	0.847712
471	0.607343	0.657731	0.659869	0.999992	0.803831	0.804562	1.00091
1762	0.6076	0.998054	0.676773	0.643004	0.978479	1.37509	1.40534
678	0.607806	0.798639	0.587473	0.925375	1.36221	1.62962	1.19631
623	0.609715	0.790187	0.591537	0.933845	1.28471	1.46766	1.1424
1215	0.609922	0.69871	0.630566	0.992095	0.688011	0.65186	0.947455
1443	0.609974	0.673763	0.998998	0.649538	0.728913	1.01551	1.39319
171	0.610543	0.60023	0.955259	0.763258	0.606336	0.865981	1.42822
336	0.612256	0.950773	0.770907	0.599851	0.842545	1.48599	1.7637
1957	0.613036	0.818706	0.912142	0.589821	1.17816	0.895716	0.760268
2205	0.614549	0.921372	0.59307	0.809506	0.733189	0.442852	0.604007
758	0.617905	0.592671	0.897641	0.839108	1.38624	1.15387	0.83237
448	0.619117	0.636161	0.990341	0.711514	1.23951	1.03073	0.831566
671	0.622719	0.998513	0.658775	0.688297	0.958094	0.47551	0.496308
692	0.623517	0.597203	0.861912	0.880669	0.709873	0.83678	1.17877
1995	0.626242	0.99067	0.717246	0.643214	0.938263	1.47726	1.57446
701	0.626993	0.994926	0.651743	0.706306	1.06802	1.87051	1.75139
302	0.627798	0.634101	0.736953	0.982024	0.832303	0.862177	1.03589
962	0.628067	0.770421	0.961556	0.619758	1.57112	0.842121	0.536
2175	0.629738	0.999878	0.675121	0.68358	1.00607	1.42598	1.41738
2208	0.6299	0.993509	0.713187	0.651478	0.937947	1.60799	1.71437
1656	0.631576	0.995699	0.707966	0.65775	0.975816	1.25319	1.28425
1536	0.632661	0.727807	0.646238	0.988666	1.40759	1.49922	1.06509
2099	0.63413	0.977498	0.635902	0.750926	1.09316	1.5104	1.38168
1839	0.634512	0.931521	0.614783	0.815523	1.13773	1.41955	1.24771
1456	0.634566	0.660573	0.710581	0.995732	0.756233	0.777229	1.02776
2179	0.635003	0.610413	0.847503	0.903851	0.646883	0.782639	1.20986
1036	0.635877	0.785347	0.624406	0.955995	1.26519	1.39798	1.10495
1697	0.636752	0.735882	0.986651	0.647386	1.38672	0.93545	0.674575
1121	0.637026	0.739353	0.645834	0.985095	1.22037	1.2744	1.04427
1445	0.637465	0.632683	0.968756	0.7682	0.72957	0.923106	1.26527
416	0.637685	0.900015	0.612705	0.853953	0.891045	0.773193	0.867736
363	0.639444	0.617721	0.923381	0.829482	1.19358	1.07198	0.898128
1627	0.640382	0.619705	0.824548	0.92832	0.815536	0.881358	1.08071
472	0.641044	0.981733	0.749561	0.646081	1.06374	0.778714	0.732052
151	0.641542	0.96537	0.777016	0.634472	1.06568	0.84079	0.788973
1983	0.641985	0.988405	0.654428	0.736825	1.0611	1.44863	1.36521
2076	0.642262	0.989183	0.655737	0.735315	1.13386	2.25006	1.98441
1746	0.643372	0.797402	0.952086	0.629852	1.14845	0.938495	0.817188
980	0.644094	0.884446	0.618448	0.875655	1.52416	2.36334	1.55058
445	0.645487	0.975662	0.764314	0.644955	0.939848	1.23277	1.31168
2203	0.64571	0.946358	0.807001	0.629916	0.882312	1.28447	1.4558
205	0.647051	0.824681	0.627295	0.933116	1.20281	1.34198	1.11571
2010	0.647163	0.927537	0.831414	0.626122	0.771397	1.50755	1.95432
1973	0.650139	0.75723	0.982009	0.65474	0.84797	1.04206	1.22889
1626	0.652341	0.629153	0.849421	0.915743	0.741981	0.841525	1.13416
313	0.652737	0.767992	0.652976	0.977313	1.41542	1.56479	1.10553
1847	0.65319	0.999859	0.696139	0.705192	1.01122	1.79361	1.77371
299	0.65319	0.903413	0.863616	0.628654	1.10946	0.882243	0.7952
819	0.653417	0.751182	0.662613	0.98654	0.853106	0.824777	0.966793
1870	0.653871	0.872107	0.62884	0.895878	1.10205	1.20211	1.09079
583	0.654438	0.913832	0.630989	0.853348	1.1845	1.4848	1.25353
169	0.654723	0.813492	0.947505	0.638945	0.730765	1.17142	1.60301
912	0.654836	0.878837	0.890125	0.629637	1.23128	0.820949	0.666743
1581	0.657002	0.857191	0.633351	0.912319	1.25917	1.50281	1.19349
2239	0.657402	0.928007	0.839783	0.636261	0.808958	1.38668	1.71415
235	0.657573	0.99996	0.706975	0.702173	0.99572	1.51169	1.51819
2199	0.658718	0.722838	0.689981	0.998142	0.594615	0.572292	0.962457
1437	0.659177	0.85831	0.635645	0.913008	1.30834	1.60815	1.22915
337	0.659349	0.740886	0.677639	0.993115	0.592607	0.548453	0.925492
1038	0.662227	0.758829	0.670866	0.986658	0.533858	0.466275	0.873407
1427	0.662978	0.65016	0.809322	0.956109	0.550096	0.66296	1.20517
170	0.663441	0.841216	0.931232	0.642885	0.741402	1.20972	1.63167
259	0.667274	0.745942	0.993854	0.686325	1.32488	0.960982	0.725337
1534	0.670316	0.740076	0.695195	0.996511	0.680431	0.653466	0.96037
1422	0.670844	0.912301	0.647289	0.868861	0.853911	0.701736	0.821791
304	0.670903	0.75046	0.993391	0.68871	0.924564	1.0117	1.09425
631	0.672079	0.647924	0.878274	0.904422	0.594147	0.757831	1.2755
521	0.672727	0.762565	0.989219	0.683764	1.60263	0.911904	0.569006
517	0.67509	0.985654	0.68153	0.772322	0.960385	0.806556	0.839826
1949	0.675208	0.689596	0.758996	0.991625	1.37048	1.30894	0.955096
2027	0.675623	0.977672	0.674533	0.787688	1.1098	1.56713	1.41208
1659	0.676632	0.946132	0.65958	0.834288	1.18286	1.60805	1.35946
1731	0.67687	0.661345	0.828618	0.950708	1.67867	1.40846	0.839036
1283	0.677702	0.995406	0.699141	0.750503	0.963284	0.711747	0.738875
327	0.678775	0.978331	0.789318	0.677995	0.911156	1.36544	1.49858
847	0.680209	0.770335	0.988701	0.689907	1.55378	0.913928	0.588196
1216	0.681706	0.660412	0.928711	0.859632	0.724192	0.876102	1.20976
1735	0.683389	0.685067	0.78752	0.981582	1.22738	1.17451	0.956927
226	0.68375	0.678932	0.802033	0.973332	1.34037	1.2435	0.927727
107	0.683931	0.999994	0.727348	0.729178	0.998822	0.753899	0.754788
949	0.684293	0.660704	0.908096	0.884389	0.690024	0.840237	1.21769
1738	0.685319	0.905902	0.8875	0.661649	0.761489	1.34982	1.7726
1879	0.68544	0.780877	0.691355	0.985927	1.49574	1.64392	1.09906
720	0.685803	0.678693	0.80925	0.969898	0.612311	0.699796	1.14288
1117	0.686408	0.984155	0.690362	0.785282	0.86542	0.487775	0.563628
605	0.687742	0.726806	0.736715	0.999828	0.84402	0.847261	1.00384
252	0.690237	0.686539	0.804207	0.975477	1.42628	1.30548	0.915307
1012	0.691641	0.998878	0.723091	0.748337	0.979956	0.701991	0.71635
1244	0.69207	0.978486	0.690491	0.800658	0.91834	0.696066	0.757961
1313	0.692437	0.834284	0.95645	0.678416	0.791616	1.1213	1.41647
1403	0.692744	0.93852	0.673273	0.857303	1.10211	1.28385	1.1649
1352	0.695263	0.683162	0.961318	0.829979	0.649705	0.873967	1.34518
1637	0.69798	0.987224	0.789152	0.704392	0.956958	1.21226	1.26679
1788	0.699716	0.996745	0.765334	0.722522	1.04084	0.690123	0.663047
353	0.701209	0.686036	0.844843	0.954119	0.572543	0.693269	1.21086
453	0.702894	0.773556	0.721422	0.995154	0.681376	0.647088	0.949678
1743	0.703207	0.713335	0.786603	0.990408	0.79201	0.82292	1.03903
2024	0.704271	0.906694	0.681342	0.901596	1.29827	1.69826	1.30809
294	0.704334	0.690364	0.957735	0.84261	1.39311	1.1163	0.801298
1480	0.705463	0.987271	0.795576	0.711349	0.916682	1.45423	1.58641
1416	0.705588	0.913212	0.682888	0.895924	1.17058	1.39245	1.18954
1195	0.707035	0.788962	0.990834	0.717501	1.30661	0.94963	0.72679
1336	0.708359	0.808221	0.708775	0.982141	0.603931	0.522799	0.86566
312	0.708675	0.702206	0.823911	0.973095	1.45088	1.31216	0.904392
1660	0.709244	0.68916	0.936287	0.873482	0.857859	0.939148	1.09476
696	0.710194	0.99842	0.737638	0.767299	1.0454	1.88208	1.80034
688	0.710891	0.69859	0.841807	0.962327	0.614609	0.717591	1.16756
707	0.711336	0.703453	0.971053	0.829354	1.37718	1.09411	0.794453
1259	0.71318	0.691694	0.926281	0.887958	0.624005	0.810929	1.29956
2173	0.713499	0.996145	0.779606	0.73339	1.04649	0.688902	0.658297
1500	0.714967	0.72636	0.991914	0.793156	0.761527	0.958623	1.25882
957	0.715991	0.763491	0.999701	0.750633	1.86675	0.97991	0.524928
1813	0.715991	0.851594	0.958299	0.701838	0.881941	1.06613	1.20885
1858	0.718753	0.727766	0.990515	0.799891	0.792186	0.96148	1.21371
1361	0.71901	0.906342	0.696903	0.913172	0.732086	0.542601	0.741172
1727	0.719203	0.981056	0.819485	0.717904	0.933457	1.25313	1.34246
1406	0.720817	0.955262	0.705426	0.859607	0.839074	0.608134	0.724769
1004	0.721334	0.85831	0.706342	0.956553	0.624841	0.486044	0.777868
1280	0.721852	0.999118	0.751509	0.773509	1.02134	1.47615	1.44531
357	0.721917	0.727783	0.807497	0.988345	0.513615	0.581791	1.13274
371	0.723019	0.874747	0.944635	0.704625	1.07788	0.952559	0.883735
393	0.723473	0.895025	0.702302	0.927205	1.19955	1.39332	1.16154
1241	0.723733	0.712354	0.847928	0.965563	0.766062	0.83272	1.08701
1820	0.725164	0.77673	0.754247	0.999075	1.37094	1.3968	1.01886
1881	0.727777	0.893479	0.707164	0.931665	1.19553	1.37665	1.1515
767	0.730138	0.708851	0.922691	0.904978	1.47026	1.19982	0.816058
1855	0.730336	0.764253	0.999778	0.775214	1.18527	1.00478	0.847721
1509	0.730599	0.779988	0.999286	0.760319	0.647111	1.0231	1.58102
1380	0.733237	0.973938	0.725925	0.843276	0.850985	0.561889	0.660281
382	0.735092	0.795426	0.996973	0.755099	1.19933	0.979695	0.816866
1701	0.735822	0.717389	0.884483	0.94499	1.36268	1.20291	0.88275
1972	0.738886	0.976199	0.73271	0.844362	1.13095	1.57345	1.39126
936	0.739889	0.738503	0.982628	0.83411	0.65821	0.906553	1.3773
1189	0.741498	0.851658	0.733158	0.97295	0.814678	0.749239	0.919675
876	0.741968	0.960393	0.870001	0.727775	0.950736	1.0992	1.15616
926	0.742035	0.735626	0.847058	0.976139	1.30112	1.21069	0.930494
615	0.743313	0.827318	0.746629	0.987605	1.40436	1.53015	1.08957
694	0.74338	0.945661	0.889627	0.725092	0.784956	1.42214	1.81174
1585	0.745066	0.964841	0.866466	0.732566	0.953722	1.10043	1.15383
1210	0.746825	0.726342	0.926241	0.913752	1.2707	1.12168	0.882731
1780	0.748182	0.932628	0.908022	0.728157	1.15253	0.845902	0.733952
1952	0.74825	0.945164	0.729922	0.894028	1.26332	1.75899	1.39236
1684	0.749201	0.911912	0.729	0.929691	1.28157	1.59729	1.24635
197	0.751383	0.732323	0.901984	0.940336	1.3396	1.17967	0.880611
446	0.751861	0.73266	0.939481	0.903281	0.737496	0.875025	1.18648
1274	0.752956	0.752208	0.984309	0.841945	1.343	1.07026	0.796922
693	0.752956	0.734417	0.899245	0.943783	0.618872	0.758382	1.22543
1224	0.75323	0.809629	0.997355	0.772533	1.20881	0.979358	0.810183
932	0.753505	0.996824	0.771262	0.811888	1.03165	1.33364	1.29272
2082	0.753779	0.733931	0.912633	0.932229	0.748597	0.856871	1.14464
2037	0.754397	0.98664	0.75579	0.838582	1.04812	1.24538	1.1882
1673	0.75474	0.779421	0.803929	0.998844	1.51899	1.47723	0.972508
1742	0.756116	0.749301	0.976673	0.857803	0.681826	0.898487	1.31777
633	0.758532	0.992603	0.828746	0.767204	1.04603	0.794616	0.759652
979	0.758532	0.997976	0.811582	0.779296	0.951512	1.67141	1.75659
2152	0.758878	0.940421	0.739927	0.907513	1.27119	1.72028	1.35328
634	0.759017	0.842594	0.759987	0.986562	1.31017	1.41208	1.07778
1310	0.760473	0.746902	0.880783	0.963372	0.53876	0.66889	1.24154
1910	0.763326	0.998876	0.811193	0.78724	0.988374	1.17633	1.19017
1594	0.765282	0.822007	0.996806	0.781765	1.42118	0.9568	0.673242
1362	0.766263	0.906583	0.748295	0.946184	0.653929	0.47588	0.727723
1507	0.766754	0.764451	0.854595	0.983636	0.635792	0.709597	1.11608
1951	0.768582	0.893541	0.958491	0.753313	0.772933	1.17013	1.51388
1938	0.768793	0.946508	0.908101	0.750905	0.872603	1.19853	1.37352
1506	0.770133	0.756863	0.964795	0.886472	0.591949	0.831799	1.40519
717	0.770203	0.801943	0.999939	0.807493	1.25243	1.00368	0.801392
1853	0.770415	0.953582	0.753854	0.900997	1.15985	1.44628	1.24695
955	0.772892	0.991381	0.843811	0.778528	1.04964	0.804445	0.766399
1987	0.772892	0.960296	0.758103	0.894566	1.2178	1.69182	1.38925
1828	0.778953	0.798284	0.998198	0.828056	1.31296	1.02418	0.780058
1801	0.779024	0.765628	0.964868	0.893325	0.841077	0.939806	1.11738
1702	0.780963	0.873951	0.979123	0.774449	0.896485	1.04375	1.16427
395	0.781107	0.809831	0.999836	0.818798	1.20829	1.00519	0.831915
1211	0.782764	0.919152	0.945865	0.765129	0.857045	1.13319	1.3222
297	0.783702	0.773592	0.972989	0.885637	1.28265	1.08297	0.844319
1301	0.786164	0.854078	0.791133	0.991705	1.28193	1.35623	1.05796
1675	0.787617	0.999992	0.820824	0.818921	0.998191	1.34795	1.35039
355	0.787763	0.917854	0.770842	0.950279	1.15873	1.29775	1.11997
774	0.789949	0.783899	0.878833	0.980517	1.22762	1.15939	0.944422
620	0.791119	0.806395	0.997329	0.842037	0.739228	0.967465	1.30875
1724	0.792437	0.83933	0.99825	0.810512	1.51504	0.959895	0.633577
1431	0.794494	0.786686	0.886484	0.97803	1.16117	1.1105	0.956357
995	0.794641	0.933499	0.940352	0.777132	1.2228	0.826929	0.676256
2165	0.795894	0.961248	0.781264	0.910843	1.21406	1.63807	1.34925
240	0.797593	0.818011	0.998955	0.840126	1.1342	1.00897	0.88959
2242	0.79989	0.787608	0.903808	0.968979	0.723222	0.811878	1.12258
1774	0.800261	0.84843	0.997668	0.815567	1.19997	0.978805	0.81569
168	0.80339	0.833845	1	0.833388	0.699877	1.00056	1.42962
1260	0.803913	0.826221	0.999433	0.842367	1.50329	1.0221	0.679913
470	0.804586	0.940556	0.940151	0.787744	1.09162	0.915783	0.838918
518	0.807361	0.873692	0.990722	0.809354	0.830715	1.04939	1.26323
1787	0.810149	0.798974	0.906995	0.972326	1.14614	1.09306	0.953684
183	0.81333	0.904424	0.975833	0.803651	0.749565	1.1518	1.53662
1945	0.81584	0.976189	0.905824	0.806268	0.91831	1.18978	1.29561
665	0.818361	0.999518	0.854029	0.839507	1.03089	0.572231	0.555083
1562	0.821508	0.999426	0.841662	0.857419	1.01165	1.22607	1.21194
1419	0.823125	0.819313	0.89588	0.985874	0.721803	0.786406	1.0895
1384	0.824361	0.913737	0.814128	0.975175	0.736059	0.626688	0.85141
241	0.826529	0.873379	0.996848	0.836917	1.10529	0.985001	0.891172
704	0.828082	0.983099	0.904479	0.821952	0.909102	1.26231	1.38852
1471	0.828238	0.825569	0.896732	0.987594	0.644221	0.719486	1.11683
1360	0.829406	0.846305	0.866905	0.998988	1.17974	1.16486	0.987389
181	0.83081	0.820815	0.976018	0.917368	0.696224	0.882434	1.26746
189	0.832766	0.83019	0.988007	0.899507	0.691263	0.911545	1.31867
145	0.835514	0.989979	0.897815	0.834646	1.02428	0.923892	0.901988
685	0.836459	0.823998	0.930926	0.968909	1.47524	1.26358	0.856523
632	0.837958	0.848963	0.997577	0.880222	0.731575	0.963174	1.31658
1888	0.838749	0.995854	0.886525	0.845825	0.974715	1.14945	1.17927
1968	0.838749	0.941167	0.96162	0.824942	0.897862	1.09024	1.21426
1273	0.840253	0.861282	0.869734	0.999822	0.812969	0.818724	1.00708
1268	0.840333	0.827667	0.967675	0.935225	0.735374	0.881263	1.19839
848	0.840729	0.922708	0.831135	0.977428	0.907757	0.862362	0.949992
1390	0.842875	0.845757	0.896005	0.993512	0.807791	0.842017	1.04237
1058	0.845348	0.836798	0.92268	0.979831	1.41165	1.25828	0.891358
1651	0.847189	0.957287	0.833522	0.951568	1.18985	1.43232	1.20378
921	0.850243	0.997571	0.859959	0.890374	1.02947	1.26077	1.22467
238	0.850968	0.837714	0.950308	0.960851	1.12812	1.06607	0.944993
606	0.851533	0.978583	0.842321	0.929051	1.10202	1.31922	1.1971
1667	0.852987	0.958148	0.83969	0.954438	1.19766	1.44601	1.20736
695	0.854688	0.863874	0.997532	0.894187	1.34026	1.0383	0.774705
958	0.856638	0.854286	0.91465	0.989812	0.644434	0.719818	1.11698
236	0.858023	0.968213	0.946845	0.845896	0.881426	1.17873	1.33729
1317	0.859083	0.969508	0.946083	0.847252	0.897071	1.15676	1.28949
967	0.861538	0.981055	0.853227	0.932783	0.896257	0.726626	0.810734
1991	0.865073	0.889431	0.999917	0.883992	1.17835	0.99568	0.844975
1345	0.86532	0.925684	0.987356	0.860495	0.828638	1.07883	1.30194
89	0.865403	0.999996	0.886362	0.8875	0.999367	0.890195	0.890759
190	0.865898	0.863193	0.989952	0.921536	0.687292	0.90747	1.32036
185	0.869788	0.925405	0.989455	0.866433	0.767262	1.10231	1.43668
1436	0.870204	0.998248	0.87967	0.90417	1.01311	1.11921	1.10472
1745	0.8722	0.992433	0.871545	0.92147	1.05648	1.26665	1.19894
262	0.873034	0.943296	0.864027	0.979461	1.17022	1.28482	1.09793
624	0.876213	0.879965	0.99594	0.916375	0.787154	0.958642	1.21786
431	0.878733	0.979888	0.946697	0.869842	1.07789	0.883805	0.819942
243	0.879828	0.962541	0.967015	0.868728	0.90276	1.10059	1.21914
1465	0.884057	0.873533	0.971138	0.960879	0.721287	0.860129	1.19249
1611	0.884821	0.915808	0.998312	0.892872	1.11103	0.985621	0.887122
601	0.884906	0.963535	0.874255	0.969149	1.08149	1.16214	1.07457
1303	0.885246	0.892832	0.91661	0.99818	0.881556	0.895621	1.01595
611	0.885586	0.903059	0.905171	0.999986	1.26441	1.26094	0.997254
975	0.887118	0.92832	0.887969	0.994578	0.778384	0.727696	0.934881
1288	0.887715	0.999899	0.908756	0.903173	1.00525	0.850066	0.845625
1252	0.890537	0.944165	0.987468	0.884949	1.15933	0.933328	0.805058
984	0.892167	0.941758	0.989661	0.887955	1.22453	0.919487	0.75089
369	0.894662	0.885231	0.96257	0.975791	1.09215	1.05017	0.961567
1343	0.895266	0.993135	0.893841	0.937616	0.94407	0.791021	0.837884
2169	0.895956	0.995692	0.89767	0.932528	1.03866	1.21092	1.16585
1382	0.896907	0.987511	0.948697	0.891209	1.18522	0.705351	0.595123
1248	0.897167	0.887565	0.972431	0.967836	1.21068	1.09618	0.905425
1981	0.897167	0.911589	0.916451	0.999918	1.14126	1.1368	0.996096
1222	0.899507	0.999364	0.909599	0.922959	1.01959	1.26941	1.24502
1643	0.904037	0.989642	0.899363	0.950399	0.942653	0.826913	0.877219
301	0.907631	0.915054	0.998957	0.931542	1.12021	1.01229	0.903661
125	0.907982	0.95177	0.990556	0.903826	1.11092	0.955108	0.859742
1188	0.90807	0.977814	0.899523	0.968871	0.888991	0.772999	0.869523
629	0.908158	0.908999	0.995761	0.941756	0.843116	0.964905	1.14445
283	0.90895	0.99995	0.922139	0.925754	0.997927	0.919591	0.921502
2117	0.91142	0.936217	0.917203	0.998558	0.804129	0.778743	0.96843
175	0.911597	0.904445	0.984166	0.963608	0.751803	0.893237	1.18813
207	0.911862	0.908034	0.953433	0.991231	1.16504	1.11287	0.955225
430	0.912481	0.964942	0.905222	0.983598	1.06938	1.11926	1.04664
1758	0.916654	0.97998	0.908857	0.971901	0.929307	0.851789	0.916586
937	0.91933	0.920113	0.948876	0.996348	0.799532	0.837654	1.04768
1914	0.920404	0.927046	0.941018	0.999149	1.22679	1.20067	0.978704
1395	0.92112	0.94645	0.92418	0.997795	1.14696	1.17875	1.02772
1902	0.922376	0.992738	0.958458	0.919309	1.02001	0.95319	0.934493
375	0.923545	0.917845	0.987931	0.966669	0.828392	0.932014	1.12509
999	0.925887	0.96761	0.920317	0.988372	0.85609	0.780501	0.911705
1324	0.927423	0.98156	0.920508	0.97689	0.90461	0.80843	0.893678
1711	0.927785	0.986587	0.97128	0.921743	1.07438	0.89984	0.837541
142	0.928781	0.93031	0.953659	0.997329	0.935904	0.947837	1.01275
971	0.93005	0.992813	0.96379	0.926741	1.06606	0.865012	0.811412
1242	0.93433	0.986404	0.928416	0.97571	1.0276	1.06582	1.0372
1290	0.934513	0.94327	0.947697	0.999899	0.757211	0.76596	1.01155
1657	0.94445	0.996408	0.943605	0.967554	0.969624	0.882963	0.910624
1108	0.946306	0.995254	0.971112	0.944271	0.94635	1.14703	1.21205
619	0.953027	0.960149	0.961773	0.999982	1.13697	1.13389	0.99729
567	0.954623	0.953294	0.996488	0.974748	1.11917	1.03089	0.921112
138	0.954811	0.986887	0.987617	0.950304	1.07862	0.92911	0.861388
83	0.955187	0.969769	0.998786	0.956969	0.96109	1.0079	1.04871
1557	0.956694	0.993123	0.953273	0.981589	0.955065	0.885594	0.92726
1230	0.957071	0.955714	0.99657	0.976349	0.847971	0.955755	1.12711
1351	0.960664	0.957426	0.993375	0.983847	1.09576	1.03627	0.94571
1418	0.961233	0.957451	0.988237	0.989985	0.90775	0.950895	1.04753
709	0.961613	0.965629	0.999779	0.970759	1.21594	1.01562	0.835258
1227	0.962087	0.994502	0.983237	0.959331	1.04137	0.931415	0.894416
2130	0.962182	0.986686	0.958631	0.991875	1.11054	1.20516	1.0852
1529	0.963228	0.990755	0.959564	0.988546	0.93324	0.864111	0.925926
2159	0.964847	0.999779	0.973373	0.968457	0.990096	1.11657	1.12774
1836	0.966948	0.989902	0.991543	0.963644	1.03474	0.969245	0.9367
1304	0.967426	0.991263	0.964151	0.990473	0.924177	0.851109	0.920937
322	0.971456	0.979705	0.97331	0.999542	0.953426	0.946662	0.992905
2158	0.973961	0.972578	0.986868	0.997296	1.12112	1.08191	0.96503
1271	0.974348	0.976212	0.999639	0.981601	1.09459	1.0111	0.923725
1519	0.974927	0.979776	0.978654	0.999984	0.94416	0.942654	0.998405
401	0.977833	0.997501	0.976587	0.98922	0.980281	0.940445	0.959363
2044	0.980459	0.983104	0.984509	0.999969	1.05154	1.04927	0.997845
627	0.9828	0.982401	0.998787	0.99034	1.10069	1.02537	0.93157
1114	0.986522	0.991613	0.986673	0.999418	1.04054	1.05146	1.01049
892	0.986719	0.989734	0.988262	0.99995	1.03985	1.04269	1.00273
1889	0.991054	0.9905	0.995754	0.998943	0.960899	0.973734	1.01336
726	0.991647	0.991093	0.996127	0.998954	0.892805	0.92808	1.03951
1383	0.992537	0.991808	0.99829	0.997565	1.07354	1.03288	0.962127
1652	0.993627	0.999963	0.995189	0.99431	1.00307	0.965713	0.962759
1359	0.994123	0.999995	0.995286	0.994988	0.999052	1.03085	1.03183
1583	0.997903	0.99938	0.999488	0.997744	0.983791	1.01497	1.03169
