# Supplementary material for: Iron Supplementation Increases Tumor Burden and Alters Protein Expression in a Mouse Model of Human Intestinal Cancer
Source: Nutrients. 2024 Apr 27;16(9):1316. doi: 10.3390/nu16091316 (PMC11085868; doi:10.3390/nu16091316)
Supplement: Supplementary file 1 [file nutrients-16-01316-s001.zip › LTQ - Mass spec - Operational search results - ref Manuscript ID - nutrients-2974622.xls]

## Sheet: Sheet1
LTQ - mass spec - associative operational search results
	#156
	None
	#119
	None
	#233
	21.	gi|6754524 Mass: 36475 Score: 93 Queries matched: 4 emPAI: 0.10
Low E		lactate dehydrogenase 1, A chain [Mus musculus]
	#263
	1.	gi|74192292 Mass: 139170 Score: 338 Queries matched: 24 emPAI: 0.37
		unnamed protein product [Mus musculus]
	#397
	1.	gi|21410127 Mass: 127072 Score: 1409 Queries matched: 67 emPAI: 1.23
		Fcgbp protein [Mus musculus]
	17.	gi|109788 Mass: 87409 Score: 241 Queries matched: 11 emPAI: 0.18
		dipeptidyl-peptidase IV (EC 3.4.14.5) alpha chain - mouse
	#423
	1.	gi|21410127 Mass: 127072 Score: 1221 Queries matched: 65 emPAI: 0.99
		Fcgbp protein [Mus musculus]
	5.	gi|6678664 Mass: 109566 Score: 318 Queries matched: 15 emPAI: 0.22
		alanyl (membrane) aminopeptidase [Mus musculus]
		gi|31543255 Mass: 85648 Score: 212 Queries matched: 11
		membrane metallo endopeptidase [Mus musculus]
	20.	gi|6753484 Mass: 108422 Score: 93 Queries matched: 10 emPAI: 0.11
		procollagen, type VI, alpha 1 [Mus musculus]
	27.	gi|13517093 Mass: 91885 Score: 68 Queries matched: 4 emPAI: 0.04
		anigotensin-converting enzyme-related carboxypeptidase [Mus musculus]
	#441
	1.	gi|21410127 Mass: 127072 Score: 1770 Queries matched: 69 emPAI: 1.97
		Fcgbp protein [Mus musculus]
	12.	gi|6753484 Mass: 108422 Score: 215 Queries matched: 7 emPAI: 0.14
		procollagen, type VI, alpha 1 [Mus musculus]
	21.	gi|109788 Mass: 87409 Score: 159 Queries matched: 10 emPAI: 0.13
		dipeptidyl-peptidase IV (EC 3.4.14.5) alpha chain - mouse
	#485
	1.	gi|82889763 Mass: 208823 Score: 453 Queries matched: 37 emPAI: 0.25
Fragment		PREDICTED: similar to Sucrase-isomaltase, intestinal [Mus musculus]
	2.	gi|21410127 Mass: 127072 Score: 328 Queries matched: 16 emPAI: 0.19
		Fcgbp protein [Mus musculus]
	15.	gi|15803415 Mass: 115490 Score: 143 Queries matched: 18 emPAI: 0.17
		putative oxidoreductase, Fe-S subunit [Escherichia coli O157:H7 EDL933]
		gi|75187594 Mass: 115482 Score: 143 Queries matched: 18
		COG0493: NADPH-dependent glutamate synthase beta chain and related oxidoreductases [Escherichia coli E24377A]
	#543
	#556
	5.	gi|82889763 Mass: 208823 Score: 152 Queries matched: 8 emPAI: 0.07
		PREDICTED: similar to Sucrase-isomaltase, intestinal [Mus musculus]
	#574
	1.	gi|94377125 Mass: 290937 Score: 627 Queries matched: 42 emPAI: 0.24
		PREDICTED: similar to Filamin-C (Gamma-filamin) (Filamin-2) (Protein FLNc) (Actin-binding-like protein) (ABP-L) (ABP-280-like protein) isoform 5 [Mus musculus]
	#578
	1.	gi|94392330 Mass: 87898 Score: 552 Queries matched: 14 emPAI: 0.39
		PREDICTED: similar to Actin, cytoplasmic 2 (Gamma-actin) [Mus musculus]
	2.	gi|94377129 Mass: 281688 Score: 533 Queries matched: 24 emPAI: 0.17
Fragment		PREDICTED: similar to Filamin-C (Gamma-filamin) (Filamin-2) (Protein FLNc) (Actin-binding-like protein) (ABP-L) (ABP-280-like protein) isoform 4 [Mus musculus]
	13.	gi|82889763 Mass: 208823 Score: 177 Queries matched: 11 emPAI: 0.09
Fragment		PREDICTED: similar to Sucrase-isomaltase, intestinal [Mus musculus]
	34.	gi|74191381 Mass: 70859 Score: 76 Queries matched: 6 emPAI: 0.11
low E		unnamed protein product [Mus musculus]
	#579
	1.	gi|94377129 Mass: 281688 Score: 828 Queries matched: 55 emPAI: 0.31
Fragment		PREDICTED: similar to Filamin-C (Gamma-filamin) (Filamin-2) (Protein FLNc) (Actin-binding-like protein) (ABP-L) (ABP-280-like protein) isoform 4 [Mus musculus]
	2.	gi|38257404 Mass: 277579 Score: 215 Queries matched: 14 emPAI: 0.05
Fagment		Filamin-B (FLN-B) (Beta-filamin) (Actin-binding-like protein) (ABP-280-like protein)
	14.	gi|2851563 Mass: 80243 Score: 96 Queries matched: 7 emPAI: 0.15
marginal E		Adseverin (Scinderin) (Gelsolin-like protein)
		gi|38649347 Mass: 80203 Score: 96 Queries matched: 7
		Scin protein [Mus musculus]
		gi|50511175 Mass: 82998 Score: 96 Queries matched: 7
		mKIAA1905 protein [Mus musculus]
	#652
	5.	gi|23956086 Mass: 51308 Score: 198 Queries matched: 12 emPAI: 0.52
		hemopexin [Mus musculus]
	27.	gi|82881770 Mass: 217693 Score: 81 Queries matched: 14 emPAI: 0.09
Fragment		PREDICTED: similar to Lactase-phlorizin hydrolase precursor (Lactase-glycosylceramidase) [Mus musculus]
	#667
	1.	gi|2506545 Mass: 72377 Score: 1254 Queries matched: 68 emPAI: 2.32
		78 kDa glucose-regulated protein precursor (GRP 78) (Heat shock 70 kDa protein 5) (Immunoglobulin heavy chain-binding protein) (BiP)
	5.	gi|50510675 Mass: 228127 Score: 822 Queries matched: 55 emPAI: 0.40
		mKIAA0866 protein [Mus musculus]
	6.	gi|82881094 Mass: 59525 Score: 654 Queries matched: 26 emPAI: 0.95
		PREDICTED: similar to Intestinal alkaline phosphatase 1 precursor (IAP-I) [Mus musculus]
	10.	gi|17512530 Mass: 60801 Score: 212 Queries matched: 6 emPAI: 0.13
		Treh protein [Mus musculus]
	13.	gi|82889763 Mass: 208823 Score: 191 Queries matched: 11 emPAI: 0.07
		PREDICTED: similar to Sucrase-isomaltase, intestinal [Mus musculus]
	#670
	1.	gi|2506545 Mass: 72377 Score: 1219 Queries matched: 66 emPAI: 3.71
		78 kDa glucose-regulated protein precursor (GRP 78) (Heat shock 70 kDa protein 5) (Immunoglobulin heavy chain-binding protein) (BiP)
	2.	gi|50510675 Mass: 228127 Score: 1086 Queries matched: 54 emPAI: 0.52
Fragment		mKIAA0866 protein [Mus musculus]
	5.	gi|82881094 Mass: 59525 Score: 534 Queries matched: 18 emPAI: 1.34
No Mw Matched		PREDICTED: similar to Intestinal alkaline phosphatase 1 precursor (IAP-I) [Mus musculus]
	15.	gi|10946884 Mass: 65360 Score: 169 Queries matched: 9 emPAI: 0.12
low E		trehalase [Mus musculus]
	#731
	1.	gi|42542422 Mass: 70828 Score: 1041 Queries matched: 58 emPAI: 2.97
		Heat shock protein 8 [Mus musculus]
	4.	gi|82881094 Mass: 59525 Score: 660 Queries matched: 25 emPAI: 1.07
		PREDICTED: similar to Intestinal alkaline phosphatase 1 precursor (IAP-I) [Mus musculus]
	5.	gi|85986577 Mass: 70363 Score: 522 Queries matched: 35 emPAI: 1.40
		hypothetical protein LOC102502 [Mus musculus]
?	9.	gi|94373894 Mass: 470218 Score: 241 Queries matched: 14 emPAI: 0.04
Mw too small		PREDICTED: similar to Basement membrane-specific heparan sulfate proteoglycan core protein precursor (HSPG) (Perlecan) (PLC) [Mus musculus]
	11.	gi|26326929 Mass: 70119 Score: 240 Queries matched: 16 emPAI: 0.51
		unnamed protein product [Mus musculus]
	14.	gi|5915682 Mass: 68648 Score: 190 Queries matched: 15 emPAI: 0.30
		Serum albumin precursor
	16.	gi|3378243 Mass: 126637 Score: 172 Queries matched: 12 emPAI: 0.15
Fragment		integrin alpha 7 [Mus musculus]
		gi|3378244 Mass: 129181 Score: 172 Queries matched: 12
		integrin alpha 7 [Mus musculus]
	22.	gi|21703832 Mass: 72297 Score: 151 Queries matched: 11 emPAI: 0.28
		arginyl aminopeptidase (aminopeptidase B) [Mus musculus]
	28.	gi|62738726 Mass: 88891 Score: 102 Queries matched: 11 emPAI: 0.13
		Chain A, VcpP97 COMPLEXED WITH ADP
	40.	gi|19527104 Mass: 51567 Score: 77 Queries matched: 5 emPAI: 0.15
low E		sphingomyelin phosphodiesterase, acid-like 3B [Mus musculus]
	59.	gi|6978547 Mass: 111664 Score: 60 Queries matched: 6 emPAI: 0.07
low E		Na+/K+ -ATPase alpha 3 subunit [Rattus norvegicus]
	62.	gi|13517093 Mass: 91885 Score: 56 Queries matched: 6 emPAI: 0.08
low E		anigotensin-converting enzyme-related carboxypeptidase [Mus musculus]
	#762
	1.	gi|8567336 Mass: 100009 Score: 470 Queries matched: 42 emPAI: 0.85
fragment?		chloride channel calcium activated 3 [Mus musculus]
		gi|20306196 Mass: 100043 Score: 470 Queries matched: 42
		Chloride channel calcium activated 3 [Mus musculus]
	2.	gi|54607098 Mass: 72539 Score: 294 Queries matched: 17 emPAI: 0.42
		succinate dehydrogenase Fp subunit [Mus musculus]
	5.	gi|14250269 Mass: 69104 Score: 130 Queries matched: 10 emPAI: 0.30
		Unknown (protein for IMAGE:3592890) [Mus musculus]
		gi|17046471 Mass: 76628 Score: 130 Queries matched: 10
		transferrin [Mus musculus]
	28.	gi|38257560 Mass: 281018 Score: 59 Queries matched: 10 emPAI: 0.01
low E		Filamin-A (Alpha-filamin) (Filamin-1) (Endothelial actin-binding protein) (Actin-binding protein 280) (ABP-280) (Nonmuscle filamin)
	#834
	3.	gi|16307550 Mass: 52648 Score: 245 Queries matched: 8 emPAI: 0.23
		Igh-VJ558 protein [Mus musculus]
	15.	gi|20072022 Mass: 65337 Score: 153 Queries matched: 8 emPAI: 0.12
		Apeh protein [Mus musculus]
	#861
	1.	gi|54173 Mass: 46643 Score: 1276 Queries matched: 50 emPAI: 5.37
		contraspin [Mus musculus]
	#862
	1.	gi|54173 Mass: 46643 Score: 647 Queries matched: 24 emPAI: 1.34
		contraspin [Mus musculus]
	#863
	1.	gi|54173 Mass: 46643 Score: 746 Queries matched: 29 emPAI: 1.94
		contraspin [Mus musculus]
	#868
	1.	gi|54173 Mass: 46643 Score: 901 Queries matched: 44 emPAI: 4.05
		contraspin [Mus musculus]
	36.	gi|29290613 Mass: 91148 Score: 88 Queries matched: 6 emPAI: 0.08
low E		tenascin C (hexabrachion) [Mus musculus]
	49.	gi|6680836 Mass: 47965 Score: 65 Queries matched: 7 emPAI: 0.25
low E		calreticulin [Mus musculus]
	#909
	3.	gi|13569841 Mass: 54511 Score: 225 Queries matched: 24 emPAI: 0.81
		thioredoxin reductase 1 isoform 2 [Mus musculus]
	8.	gi|62027409 Mass: 52594 Score: 155 Queries matched: 8 emPAI: 0.23
		Igh-VJ558 protein [Mus musculus]
	11.	gi|12963757 Mass: 60893 Score: 141 Queries matched: 24 emPAI: 0.19
		myo-inositol 1-phosphate synthase A1 [Mus musculus]
	14.	gi|8393186 Mass: 164476 Score: 125 Queries matched: 11 emPAI: 0.05
Too big		carbamoyl-phosphate synthetase 1, mitochondrial [Rattus norvegicus]
	26.	gi|31982089 Mass: 58228 Score: 84 Queries matched: 10 emPAI: 0.20
low E		nicotinate phosphoribosyltransferase domain containing 1 [Mus musculus]
	28.	gi|8567336 Mass: 100009 Score: 80 Queries matched: 6 emPAI: 0.08
		chloride channel calcium activated 3 [Mus musculus]
	39.	gi|47847514 Mass: 205198 Score: 71 Queries matched: 7 emPAI: 0.02
low E		mFLJ00343 protein [Mus musculus]
	#911
	1.	gi|193446 Mass: 53051 Score: 756 Queries matched: 36 emPAI: 2.64
		vitamin D-binding protein [Mus musculus]
	2.	gi|33563250 Mass: 53465 Score: 688 Queries matched: 39 emPAI: 2.85
		desmin [Mus musculus]
	3.	gi|6679279 Mass: 55092 Score: 579 Queries matched: 23 emPAI: 1.06
		peptidase 4 [Mus musculus]
	13.	gi|3169729 Mass: 47829 Score: 138 Queries matched: 8 emPAI: 0.25
		hematopoietic lineage switch 2 [Mus musculus]
	19.	gi|26329245 Mass: 62265 Score: 111 Queries matched: 8 emPAI: 0.19
		unnamed protein product [Mus musculus]
		gi|27370126 Mass: 62277 Score: 111 Queries matched: 8
Fragment		carboxylesterase 5 [Mus musculus]
	23.	gi|26326945 Mass: 82846 Score: 101 Queries matched: 6 emPAI: 0.14
		unnamed protein product [Mus musculus]
Fragment		gi|45219731 Mass: 82903 Score: 101 Queries matched: 6
		Dipeptidylpeptidase 3 [Mus musculus]
		gi|74208022 Mass: 65740 Score: 101 Queries matched: 6
		unnamed protein product [Mus musculus]
	42.	gi|26326929 Mass: 70119 Score: 82 Queries matched: 8 emPAI: 0.23
low E		unnamed protein product [Mus musculus]
	86.	gi|13624751 Mass: 53641 Score: 48 Queries matched: 7 emPAI: 0.14
low E		glutathione reductase [Mus musculus]
	#930
	2.	gi|68053311 Mass: 46688 Score: 508 Queries matched: 13 emPAI: 0.47
		Serine protease inhibitor A3N precursor (Serpin A3N)
	3.	gi|6679279 Mass: 55092 Score: 482 Queries matched: 23 emPAI: 1.06
		peptidase 4 [Mus musculus]
	6.	gi|54173 Mass: 46643 Score: 377 Queries matched: 12 emPAI: 0.72
		contraspin [Mus musculus]
	10.	gi|18252782 Mass: 51971 Score: 260 Queries matched: 26 emPAI: 0.62
		serine (or cysteine) proteinase inhibitor, clade C (antithrombin), member 1 [Mus musculus]
	11.	gi|13624751 Mass: 53641 Score: 259 Queries matched: 17 emPAI: 0.60
		glutathione reductase [Mus musculus]
	32.	gi|6755863 Mass: 92418 Score: 44 Queries matched: 4 emPAI: 0.04
low E		tumor rejection antigen gp96 [Mus musculus]
	#933
	3.	gi|6679279 Mass: 55092 Score: 585 Queries matched: 27 emPAI: 1.34
		peptidase 4 [Mus musculus]
	4.	gi|18252782 Mass: 51971 Score: 541 Queries matched: 34 emPAI: 1.00
		serine (or cysteine) proteinase inhibitor, clade C (antithrombin), member 1 [Mus musculus]
	13.	gi|13624751 Mass: 53641 Score: 155 Queries matched: 15 emPAI: 0.31
		glutathione reductase [Mus musculus]
	22.	gi|13626390 Mass: 56234 Score: 126 Queries matched: 5 emPAI: 0.21
		Dipeptidyl-peptidase 2 precursor (Dipeptidyl-peptidase II) (DPP II) (Dipeptidyl aminopeptidase II) (Quiescent cell proline dipeptidase) (Dipeptidyl peptidase 7)
		gi|31981425 Mass: 56218 Score: 126 Queries matched: 5
		dipeptidylpeptidase 7 [Mus musculus]
	24.	gi|397800 Mass: 64014 Score: 105 Queries matched: 2 emPAI: 0.12
low E		cyclophilin C-associated protein
	35.	gi|31791057 Mass: 177185 Score: 83 Queries matched: 9 emPAI: 0.04
		laminin, gamma 1 [Mus musculus]
	45.	gi|762977 Mass: 88135 Score: 53 Queries matched: 7 emPAI: 0.04
low E		Fn receptor beta prechain [Mus musculus]
	48.	gi|8567336 Mass: 100009 Score: 44 Queries matched: 7 emPAI: 0.04
low E		chloride channel calcium activated 3 [Mus musculus]
?	#954
probably		serine (or cysteine) proteinase inhibitor, clade A, member 3N [Mus musculus]
	4.	gi|6678079 Mass: 45974 Score: 341 Queries matched: 16 emPAI: 0.87
		serine (or cysteine) proteinase inhibitor, clade A, member 1a [Mus musculus]
		gi|14602605 Mass: 45923 Score: 341 Queries matched: 16
		Serine (or cysteine) peptidase inhibitor, clade A, member 1c [Mus musculus]
	36.	gi|74200069 Mass: 42170 Score: 75 Queries matched: 14 emPAI: 0.53
low E		unnamed protein product [Mus musculus]
		gi|6680836 Mass: 47965 Score: 75 Queries matched: 14
		calreticulin [Mus musculus]
	#1031
	1.	gi|94381948 Mass: 190185 Score: 443 Queries matched: 40 emPAI: 0.26
		PREDICTED: similar to Fc fragment of IgG binding protein [Mus musculus]
	2.	gi|6678087 Mass: 45862 Score: 311 Queries matched: 27 emPAI: 0.87
		serine (or cysteine) proteinase inhibitor, clade A, member 1e [Mus musculus]
	3.	gi|12852157 Mass: 58587 Score: 214 Queries matched: 11 emPAI: 0.36
		unnamed protein product [Mus musculus]
	8.	gi|6753824 Mass: 50160 Score: 177 Queries matched: 9 emPAI: 0.24
		fibulin 5 [Mus musculus]
	37.	gi|6680836 Mass: 47965 Score: 65 Queries matched: 9 emPAI: 0.16
low E		calreticulin [Mus musculus]
	#1039
	1.	gi|6678085 Mass: 45969 Score: 418 Queries matched: 29 emPAI: 1.19
		serine (or cysteine) proteinase inhibitor, clade A, member 1d [Mus musculus]
		gi|18256880 Mass: 45966 Score: 418 Queries matched: 29
		Serpina1d protein [Mus musculus]
	16.	gi|14577933 Mass: 49595 Score: 137 Queries matched: 10 emPAI: 0.24
		ribonuclease/angiogenesis inhibitor [Mus musculus]
	#1041
	3. gi|18381048 Mass: 45868 Score: 373 Queries matched: 23 emPAI: 1.37
	Serpina1b protein
	9. gi|94381948 Mass: 190185 Score: 295 Queries matched: 14 emPAI: 0.21
Too large	PREDICTED: similar to Fc fragment of IgG binding protein
	#1052
	1. gi|15277553 Mass: 45126 Score: 386 Queries matched: 20 emPAI: 0.75 Serpina1b protein [Mus musculus]
	Serpina1b protein [Mus musculus]
	4. gi|6678087 Mass: 45862 Score: 336 Queries matched: 16 emPAI: 0.60
	serine (or cysteine) proteinase inhibitor, clade A, member 1e [Mus musculus]
	11. gi|94381948 Mass: 190185 Score: 229 Queries matched: 13 emPAI: 0.14
Too large	PREDICTED: similar to Fc fragment of IgG binding protein
	20. gi|28865873 Mass: 159422 Score: 174 Queries matched: 6 emPAI: 0.07
Fragment	secreted gel-forming mucin
	#1094
	2.	gi|6978809 Mass: 47086 Score: 680 Queries matched: 42 emPAI: 2.67
		enolase 1, alpha [Rattus norvegicus]
	#1328
	None
	#1368
	5.	gi|75243031 Mass: 40346 Score: 419 Queries matched: 64 emPAI: 2.80
All		COG3203: Outer membrane protein (porin) [Escherichia coli F11]
	#1372
All searched	1.	gi|75243031 Mass: 40346 Score: 426 Queries matched: 47 emPAI: 2.48
		COG3203: Outer membrane protein (porin) [Escherichia coli F11]
	27.	gi|94381948 Mass: 190185 Score: 55 Queries matched: 8 emPAI: 0.02
No Mw Match-carry-over		PREDICTED: similar to Fc fragment of IgG binding protein [Mus musculus]
	#1409
	30.	gi|13929082 Mass: 34886 Score: 50 Queries matched: 3 emPAI: 0.11
1 pep matched		pyridoxal (pyridoxine, vitamin B6) kinase [Rattus norvegicus]
	31.	gi|19526926 Mass: 34973 Score: 47 Queries matched: 3 emPAI: 0.23
low E		hypothetical protein LOC70984 [Mus musculus]
	#1455
	1.	gi|33859506 Mass: 68678 Score: 361 Queries matched: 22
Fragment		albumin 1 [Mus musculus]
	#1484
	5.	gi|6755965 Mass: 31713 Score: 254 Queries matched: 5 emPAI: 0.57
		voltage-dependent anion channel 2 [Mus musculus]
	6.	gi|83649737 Mass: 31326 Score: 236 Queries matched: 9 emPAI: 0.77
		capping protein (actin filament) muscle Z-line, beta isoform a [Mus musculus]
	18.	gi|7304889 Mass: 35967 Score: 99 Queries matched: 3 emPAI: 0.22
		annexin A4 [Mus musculus]
	#1574
	1.	gi|26345114 Mass: 42591 Score: 415 Queries matched: 17 emPAI: 0.80
		unnamed protein product [Mus musculus]
		gi|114158675 Mass: 42548 Score: 415 Queries matched: 17
?		serine (or cysteine) proteinase inhibitor, clade B, member 1a [Mus musculus]
Mw matched	18.	gi|33563282 Mass: 29528 Score: 71 Queries matched: 8 emPAI: 0.13
low E		proteasome (prosome, macropain) subunit, alpha type 1 [Mus musculus]
	19.	gi|6753062 Mass: 49907 Score: 70 Queries matched: 3 emPAI: 0.07
low E		annexin A7 [Mus musculus]
	#1650
	None
	#1682
	2.	gi|13929082 Mass: 34886 Score: 326 Queries matched: 16 emPAI: 0.85
		pyridoxal (pyridoxine, vitamin B6) kinase [Rattus norvegicus]
		gi|26006861 Mass: 34993 Score: 326 Queries matched: 16
		pyridoxal (pyridoxine, vitamin B6) kinase [Mus musculus]
	5.	gi|15723268 Mass: 39548 Score: 222 Queries matched: 8 emPAI: 0.44
		fructose-bisphosphate aldolase B [Mus musculus]
	40.	gi|54855 Mass: 26679 Score: 57 Queries matched: 4 emPAI: 0.31
low E		triosephosphate isomerase [Mus musculus]
	42.	gi|387177 Mass: 37560 Score: 49 Queries matched: 2 emPAI: 0.21
low E		glycerol-3-phosphate dehydrogenase
	#1728
	4.	gi|26986064 Mass: 23609 Score: 177 Queries matched: 6 emPAI: 0.35
		albumin [Mus musculus]
	5.	gi|38257560 Mass: 281018 Score: 177 Queries matched: 13 emPAI: 0.04
Fragment		Filamin-A (Alpha-filamin) (Filamin-1) (Endothelial actin-binding protein) (Actin-binding protein 280) (ABP-280) (Nonmuscle filamin)
	#1809
	1.	gi|3914439 Mass: 29097 Score: 565 Queries matched: 22 emPAI: 2.01
		Proteasome subunit beta type 4 precursor (Proteasome beta chain) (Macropain beta chain) (Multicatalytic endopeptidase complex beta chain) (Proteasome chain 3)
	55.	gi|6754086 Mass: 26617 Score: 52 Queries matched: 4 emPAI: 0.31
marginal E	?	glutathione S-transferase, mu 5 [Mus musculus]
	#1640
	2.	gi|8394060 Mass: 29499 Score: 196 Queries matched: 19 emPAI: 1.33
		proteasome (prosome, macropain) subunit, alpha type 1 [Rattus norvegicus]
		gi|33563282 Mass: 29528 Score: 196 Queries matched: 19
		proteasome (prosome, macropain) subunit, alpha type 1 [Mus musculus]
	13.	gi|6755965 Mass: 31713 Score: 86 Queries matched: 3 emPAI: 0.25
low E		voltage-dependent anion channel 2 [Mus musculus]
	#1691
	3.	gi|387129 Mass: 36454 Score: 261 Queries matched: 10 emPAI: 0.48
Fragment		cytosolic malate dehydrogenase
	6.	gi|74140774 Mass: 131137 Score: 225 Queries matched: 11 emPAI: 0.18
		unnamed protein product [Mus musculus]
		gi|123228988 Mass: 277694 Score: 225 Queries matched: 11
Possibly fragment		filamin, alpha [Mus musculus]
	8.	gi|1619606 Mass: 39579 Score: 213 Queries matched: 3 emPAI: 0.20
		aldolase B [Rattus norvegicus]
?	#1856
	7.	gi|6678760 Mass: 24671 Score: 125 Queries matched: 10 emPAI: 1.05
		lysophospholipase 1 [Mus musculus]
	19.	gi|1619606 Mass: 39579 Score: 66 Queries matched: 2 emPAI: 0.09
low E		aldolase B [Rattus norvegicus]
	#1909
	42.	gi|206553 Mass: 22748 Score: 59 Queries matched: 5 emPAI: 0.17
		ras protein
	43.	gi|1169205 Mass: 32058 Score: 57 Queries matched: 4 emPAI: 0.25
Low E		3,2-trans-enoyl-CoA isomerase, mitochondrial precursor (Dodecenoyl-CoA isomerase) (Delta(3),Delta(2)-enoyl-CoA isomerase) (D3,D2-enoyl-CoA isomerase)
	#1953
	1. gi|6754976 Mass: 22162 Score: 396 Queries matched: 26 emPAI: 3.18
	peroxiredoxin 1 [Mus musculus]
	gi|123230136 Mass: 18915 Score: 396 Queries matched: 26
	peroxiredoxin 1 [Mus musculus]
	gi|123230137 Mass: 19471 Score: 396 Queries matched: 26
	peroxiredoxin 1 [Mus musculus]
	5. gi|6754524 Mass: 36475 Score: 149 Queries matched: 5 emPAI: 0.22 lactate dehydrogenase 1, A chain [Mus musculus]
	lactate dehydrogenase 1, A chain [Mus musculus]
	gi|31981327 Mass: 22852 Score: 124 Queries matched: 2 proteasome (prosome, macropain) subunit, beta type 2 [Mus musculus]
	Proteasome (prosome, macropain) subunit, beta type 2 [Mus musculus]
	28. gi|53450 Mass: 24662 Score: 43 Queries matched: 5 emPAI: 0.15 manganese superoxide dismutase [Mus musculus]
Low E	manganese superoxide dismutase [Mus musculus]
	#2023
	6. gi|75230656 Mass: 18711 Score: 234 Queries matched: 8 emPAI: 0.75
	COG0783: DNA-binding ferritin-like protein (oxidative damage protectant) [Escherichia coli B7A]
	#2102
?	1.	gi|237571 Mass: 11190 Score: 490 Queries matched: 23 emPAI: 14.46
		sigma 1 component protein p26, rhoGDI=GDP-dissociation inhibitor [guinea pigs, macrophages, Peptide Partial, 98 aa]
		gi|13435747 Mass: 23377 Score: 490 Queries matched: 23
		Rho GDP dissociation inhibitor (GDI) alpha [Mus musculus]
	7.	gi|74204235 Mass: 30777 Score: 166 Queries matched: 4 emPAI: 0.26
Too large		unnamed protein product [Mus musculus]
		gi|6755963 Mass: 30737 Score: 166 Queries matched: 4
		voltage-dependent anion channel 1 [Mus musculus]
	8.	gi|6679078 Mass: 17352 Score: 123 Queries matched: 7 emPAI: 1.74
		nucleoside-diphosphate kinase 2 [Mus musculus]
	13.	gi|118098 Mass: 17888 Score: 97 Queries matched: 4 emPAI: 0.80
		Peptidyl-prolyl cis-trans isomerase A (PPIase A) (Rotamase A) (Cyclophilin A) (Cyclosporin A-binding protein)
		gi|6679439 Mass: 17960 Score: 97 Queries matched: 4
		peptidylprolyl isomerase A [Mus musculus]
	17.	gi|226471 Mass: 15752 Score: 81 Queries matched: 2 emPAI: 0.55
		Cu/Zn superoxide dismutase
	22.	gi|12963667 Mass: 16432 Score: 66 Queries matched: 8 emPAI: 0.53
low E		epididymal secretory protein E1 [Mus musculus]
	27.	gi|6644338 Mass: 21975 Score: 64 Queries matched: 2 emPAI: 0.17
low E		peroxiredoxin V [Mus musculus]
		gi|6746357 Mass: 17004 Score: 64 Queries matched: 2
		peroxisomal membrane protein 20 [Mus musculus]
		gi|6755114 Mass: 21884 Score: 64 Queries matched: 2
		peroxiredoxin 5 precursor [Mus musculus]
		gi|15928397 Mass: 9603 Score: 64 Queries matched: 2
		Prdx5 protein [Mus musculus]
	35.	gi|46849705 Mass: 36348 Score: 49 Queries matched: 3 emPAI: 0.10
low E		lectin, galactose binding, soluble 4 [Mus musculus]
	37.	gi|123647 Mass: 70761 Score: 45 Queries matched: 2 emPAI: 0.11
low E		Heat shock cognate 71 kDa protein (Heat shock 70 kDa protein 8)
	#2155
	10.	gi|47169488 Mass: 28336 Score: 154 Queries matched: 10 emPAI: 0.65
		TPA: proteasome subunit alpha type 3-like [Rattus norvegicus]
		gi|31981534 Mass: 28472 Score: 154 Queries matched: 10
		proteasome (prosome, macropain) subunit, alpha type 3 [Mus musculus]
	20.	gi|74191399 Mass: 41652 Score: 87 Queries matched: 7 emPAI: 0.30
Mw No match		unnamed protein product [Mus musculus]
	38.	gi|113809 Mass: 57587 Score: 50 Queries matched: 3 emPAI: 0.13
Mw No match		Alpha-amylase 1 precursor (1,4-alpha-D-glucan glucanohydrolase) (Salivary and hepatic alpha-amylase)
		gi|14318646 Mass: 57607 Score: 50 Queries matched: 3
		Amy1 protein [Mus musculus]
