# Supplementary material for: Iron Supplementation Increases Tumor Burden and Alters Protein Expression in a Mouse Model of Human Intestinal Cancer
Source: Nutrients. 2024 Apr 27;16(9):1316. doi: 10.3390/nu16091316 (PMC11085868; doi:10.3390/nu16091316)
Supplement: Supplementary file 1 [file nutrients-16-01316-s001.zip › LTQ mass spec - raw data - protein identification search and notes - ref Manuscript ID - nutrients-2974622.xls]

## Sheet: Sheet1
LTQ mass spec - raw data - protein identification search and notes
LTQ	156		#156	None
LTQ	119		#119	None
LTQ	233		#233	rerun load more
LTQ	263		#263
			1.		unnamed protein product [Mus musculus]	gi|74192292 Mass: 139170 Score: 338 Queries matched: 24 emPAI: 0.37
LTQ	397		#397
			1.		Fcgbp protein [Mus musculus]	gi|21410127 Mass: 127072 Score: 1409 Queries matched: 67 emPAI: 1.23
FT	410	#410	#410	None
LTQ	423		#423
			1.		Fcgbp protein [Mus musculus]	gi|21410127 Mass: 127072 Score: 1221 Queries matched: 65 emPAI: 0.99
			5.		alanyl (membrane) aminopeptidase [Mus musculus]	gi|6678664 Mass: 109566 Score: 318 Queries matched: 15 emPAI: 0.22
			20.		procollagen, type VI, alpha 1 [Mus musculus]	gi|6753484 Mass: 108422 Score: 93 Queries matched: 10 emPAI: 0.11
LTQ	441		#441
			1.		Fcgbp protein [Mus musculus]	gi|21410127 Mass: 127072 Score: 1770 Queries matched: 69 emPAI: 1.97
			12.		procollagen, type VI, alpha 1 [Mus musculus]	gi|6753484 Mass: 108422 Score: 215 Queries matched: 7 emPAI: 0.14
LTQ	485		#485
			1.	Fragment	PREDICTED: similar to Sucrase-isomaltase, intestinal [Mus musculus]	gi|82889763 Mass: 208823 Score: 453 Queries matched: 37 emPAI: 0.25
			2.		Fcgbp protein [Mus musculus]	gi|21410127 Mass: 127072 Score: 328 Queries matched: 16 emPAI: 0.19
			15.		putative oxidoreductase, Fe-S subunit [Escherichia coli O157:H7 EDL933]	gi|15803415 Mass: 115490 Score: 143 Queries matched: 18 emPAI: 0.17
					COG0493: NADPH-dependent glutamate synthase beta chain and related oxidoreductases [Escherichia coli E24377A]	gi|75187594 Mass: 115482 Score: 143 Queries matched: 18
FT	543	#543
			1	Fragment	fibrillin 1 [Mus musculus]	gi|118197277 Mass: 312083 Score: 589 Queries matched: 21
			3		alanyl (membrane) aminopeptidase [Mus musculus]	gi|6678664 Mass: 109566 Score: 396 Queries matched: 17 emPAI: 0.30
			4		meprin 1 beta [Mus musculus]	gi|6678862 Mass: 79498 Score: 365 Queries matched: 13 emPAI: 0.31
			8	Fragment	tenascin precursor [Mus musculus]	gi|220610 Mass: 221737 Score: 254 Queries matched: 6 emPAI: 0.07
			14	Fragment	PREDICTED: similar to Sucrase-isomaltase, intestinal [Mus musculus]	gi|82889763 Mass: 208823 Score: 157 Queries matched: 7 emPAI: 0.07
			15		heat shock protein 1, beta [Mus musculus]	gi|40556608 Mass: 83229 Score: 153 Queries matched: 5 emPAI: 0.09
			17		N-acetylated-alpha-linked acidic dipeptidase like protein [Mus musculus]	gi|57222282 Mass: 80463 Score: 125 Queries matched: 5 emPAI: 0.09
			18		integrin beta 1 (fibronectin receptor beta) [Mus musculus]	gi|45504394 Mass: 88173 Score: 121 Queries matched: 6
			20		semicarbazide-sensitive amine oxidase; MSSAO [Mus musculus]	gi|4185817 Mass: 84481 Score: 107 Queries matched: 3 emPAI: 0.09
			23		tumor rejection antigen gp96 [Mus musculus]	gi|6755863 Mass: 92418 Score: 94 Queries matched: 2
LTQ	556		#556
			5.	possibly fragment	PREDICTED: similar to Sucrase-isomaltase, intestinal [Mus musculus]	gi|82889763 Mass: 208823 Score: 152 Queries matched: 8 emPAI: 0.07
LTQ	574		#574
			1.	Fragment	PREDICTED: similar to Filamin-C (Gamma-filamin) (Filamin-2) (Protein FLNc) (Actin-binding-like protein) (ABP-L) (ABP-280-like protein) isoform 5 [Mus musculus]	gi|94377125 Mass: 290937 Score: 627 Queries matched: 42 emPAI: 0.24
LTQ	578		#578
			1.		PREDICTED: similar to Actin, cytoplasmic 2 (Gamma-actin) [Mus musculus]	gi|94392330 Mass: 87898 Score: 552 Queries matched: 14 emPAI: 0.39
			2.	Fragment	PREDICTED: similar to Filamin-C (Gamma-filamin) (Filamin-2) (Protein FLNc) (Actin-binding-like protein) (ABP-L) (ABP-280-like protein) isoform 4 [Mus musculus]	gi|94377129 Mass: 281688 Score: 533 Queries matched: 24 emPAI: 0.17
			13.	Fragment	PREDICTED: similar to Sucrase-isomaltase, intestinal [Mus musculus]	gi|82889763 Mass: 208823 Score: 177 Queries matched: 11 emPAI: 0.09
LTQ	579		#579
			1.	Fragment	PREDICTED: similar to Filamin-C (Gamma-filamin) (Filamin-2) (Protein FLNc) (Actin-binding-like protein) (ABP-L) (ABP-280-like protein) isoform 4 [Mus musculus]	gi|94377129 Mass: 281688 Score: 828 Queries matched: 55 emPAI: 0.31
			2.	Fagment	Filamin-B (FLN-B) (Beta-filamin) (Actin-binding-like protein) (ABP-280-like protein)	gi|38257404 Mass: 277579 Score: 215 Queries matched: 14 emPAI: 0.05
			14.	marginal E	Adseverin (Scinderin) (Gelsolin-like protein)	gi|2851563 Mass: 80243 Score: 96 Queries matched: 7 emPAI: 0.15
						gi|38649347 Mass: 80203 Score: 96 Queries matched: 7
						Scin protein [Mus musculus]
						gi|50511175 Mass: 82998 Score: 96 Queries matched: 7
						mKIAA1905 protein [Mus musculus]
LTQ	652		#652
			27.	Fragment	unnamed protein product [Mus musculus]	gi|74192292 Mass: 139170 Score: 81 Queries matched: 13 emPAI: 0.14
LTQ	667		#667
			1.	mw best match	78 kDa glucose-regulated protein precursor (GRP 78) (Heat shock 70 kDa protein 5) (Immunoglobulin heavy chain-binding protein) (BiP)	gi|2506545 Mass: 72377 Score: 1254 Queries matched: 68 emPAI: 2.32
			5.	Fragment	mKIAA0866 protein [Mus musculus]	gi|50510675 Mass: 228127 Score: 822 Queries matched: 55 emPAI: 0.40
			6.		PREDICTED: similar to Intestinal alkaline phosphatase 1 precursor (IAP-I) [Mus musculus]	gi|82881094 Mass: 59525 Score: 654 Queries matched: 26 emPAI: 0.95
			10.		Treh protein [Mus musculus]	gi|17512530 Mass: 60801 Score: 212 Queries matched: 6 emPAI: 0.13
			13.	Probably fragment and low in amouunt	PREDICTED: similar to Sucrase-isomaltase, intestinal [Mus musculus]	gi|82889763 Mass: 208823 Score: 191 Queries matched: 11 emPAI: 0.07
LTQ	670		#670
			1.	best match	78 kDa glucose-regulated protein precursor (GRP 78) (Heat shock 70 kDa protein 5) (Immunoglobulin heavy chain-binding protein) (BiP)	gi|2506545 Mass: 72377 Score: 1219 Queries matched: 66 emPAI: 3.71
			2.	Fragment	mKIAA0866 protein [Mus musculus]	gi|50510675 Mass: 228127 Score: 1086 Queries matched: 54 emPAI: 0.52
			5.		PREDICTED: similar to Intestinal alkaline phosphatase 1 precursor (IAP-I) [Mus musculus]	gi|82881094 Mass: 59525 Score: 534 Queries matched: 18 emPAI: 1.34
LTQ	731		#731
			1.		Heat shock protein 8 [Mus musculus]	gi|42542422 Mass: 70828 Score: 1041 Queries matched: 58 emPAI: 2.97
			4.		PREDICTED: similar to Intestinal alkaline phosphatase 1 precursor (IAP-I) [Mus musculus]	gi|82881094 Mass: 59525 Score: 660 Queries matched: 25 emPAI: 1.07
			5.		hypothetical protein LOC102502 [Mus musculus]	gi|85986577 Mass: 70363 Score: 522 Queries matched: 35 emPAI: 1.40
			9. ?	Mw too small but interesting	PREDICTED: similar to Basement membrane-specific heparan sulfate proteoglycan core protein precursor (HSPG) (Perlecan) (PLC) [Mus musculus]	gi|94373894 Mass: 470218 Score: 241 Queries matched: 14 emPAI: 0.04
			11.	98% blast plastin 2	unnamed protein product [Mus musculus]	gi|26326929 Mass: 70119 Score: 240 Queries matched: 16 emPAI: 0.51
			14.		Serum albumin precursor	gi|5915682 Mass: 68648 Score: 190 Queries matched: 15 emPAI: 0.30
			16.	Fragment	integrin alpha 7 [Mus musculus]	gi|3378243 Mass: 126637 Score: 172 Queries matched: 12 emPAI: 0.15
						gi|3378244 Mass: 129181 Score: 172 Queries matched: 12
						integrin alpha 7 [Mus musculus]
			22.		arginyl aminopeptidase (aminopeptidase B) [Mus musculus]	gi|21703832 Mass: 72297 Score: 151 Queries matched: 11 emPAI: 0.28
			28.		Chain A, VcpP97 COMPLEXED WITH ADP	gi|62738726 Mass: 88891 Score: 102 Queries matched: 11 emPAI: 0.13
			40.	low E	sphingomyelin phosphodiesterase, acid-like 3B [Mus musculus]	gi|19527104 Mass: 51567 Score: 77 Queries matched: 5 emPAI: 0.15
			59.	low E	Na+/K+ -ATPase alpha 3 subunit [Rattus norvegicus]	gi|6978547 Mass: 111664 Score: 60 Queries matched: 6 emPAI: 0.07
			62.	low E	anigotensin-converting enzyme-related carboxypeptidase [Mus musculus]	gi|13517093 Mass: 91885 Score: 56 Queries matched: 6 emPAI: 0.08
FT	741		#741
			1	Fragmant	mKIAA0866 protein [Mus musculus]	gi|50510675 Mass: 228127 Score: 328 Queries matched: 14 emPAI: 0.14
			2	best match	lymphocyte cytosolic protein 1 [Mus musculus]	gi|31543113 Mass: 70105 Score: 209 Queries matched: 14
			3	best match	hypothetical protein LOC102502 [Mus musculus]	gi|85986577 Mass: 70363 Score: 203 Queries matched: 10
			8			gi|82889763 Mass: 208823 Score: 158 Queries matched: 4 emPAI: 0.05
				?		PREDICTED: similar to Sucrase-isomaltase, intestinal [Mus musculus]
						Proteins matching the same set of peptides:
						gi|94370847 Mass: 208888 Score: 158 Queries matched: 4
						PREDICTED: similar to Sucrase-isomaltase, intestinal [Mus musculus]
			9		actinin alpha 4 [Mus musculus]	gi|11230802 Mass: 104911 Score: 150 Queries matched: 5 emPAI: 0.15
			10			gi|82881094 Mass: 59525 Score: 149 Queries matched: 8 emPAI: 0.20
				?		PREDICTED: similar to Intestinal alkaline phosphatase 1 precursor (IAP-I) [Mus musculus]
						gi|111306006 Mass: 59392 Score: 149 Queries matched: 8
						Alpi protein [Mus musculus]
			14	best match	Heat shock protein 8 [Mus musculus]	gi|42542422 Mass: 70828 Score: 116 Queries matched: 9
			17	best match	78 kDa glucose-regulated protein [Mus musculus]	gi|1304157 Mass: 72412 Score: 97 Queries matched: 5
LTQ	762		#762
			1.	fragment?	chloride channel calcium activated 3 [Mus musculus]	gi|8567336 Mass: 100009 Score: 470 Queries matched: 42 emPAI: 0.85
						gi|20306196 Mass: 100043 Score: 470 Queries matched: 42
						Chloride channel calcium activated 3 [Mus musculus]
			2.	best match	succinate dehydrogenase Fp subunit [Mus musculus]	gi|54607098 Mass: 72539 Score: 294 Queries matched: 17 emPAI: 0.42
			5.			gi|14250269 Mass: 69104 Score: 130 Queries matched: 10 emPAI: 0.30
						Unknown (protein for IMAGE:3592890) [Mus musculus]
				best match	transferrin [Mus musculus]	gi|17046471 Mass: 76628 Score: 130 Queries matched: 10
LTQ	834		#834
			3.		Igh-VJ558 protein [Mus musculus]	gi|16307550 Mass: 52648 Score: 245 Queries matched: 8 emPAI: 0.23
			15.		Apeh protein [Mus musculus]	gi|20072022 Mass: 65337 Score: 153 Queries matched: 8 emPAI: 0.12
LTQ	861		#861
			1.		contraspin [Mus musculus]	gi|54173 Mass: 46643 Score: 1276 Queries matched: 50 emPAI: 5.37
LTQ	862		#862
			1.		contraspin [Mus musculus]	gi|54173 Mass: 46643 Score: 647 Queries matched: 24 emPAI: 1.34
LTQ	863		#863
			1.		contraspin [Mus musculus]	gi|54173 Mass: 46643 Score: 746 Queries matched: 29 emPAI: 1.94
LTQ	868		#868
			1.		contraspin [Mus musculus]	gi|54173 Mass: 46643 Score: 901 Queries matched: 44 emPAI: 4.05
			36.	low E interesting	tenascin C (hexabrachion) [Mus musculus]	gi|29290613 Mass: 91148 Score: 88 Queries matched: 6 emPAI: 0.08
			49.	low E	calreticulin [Mus musculus]	gi|6680836 Mass: 47965 Score: 65 Queries matched: 7 emPAI: 0.25
LTQ	909		#909
			3.		thioredoxin reductase 1 isoform 2 [Mus musculus]	gi|13569841 Mass: 54511 Score: 225 Queries matched: 24 emPAI: 0.81
			8.		Igh-VJ558 protein [Mus musculus]	gi|62027409 Mass: 52594 Score: 155 Queries matched: 8 emPAI: 0.23
			11.		myo-inositol 1-phosphate synthase A1 [Mus musculus]	gi|12963757 Mass: 60893 Score: 141 Queries matched: 24 emPAI: 0.19
			14.	Too big	carbamoyl-phosphate synthetase 1, mitochondrial [Rattus norvegicus]	gi|8393186 Mass: 164476 Score: 125 Queries matched: 11 emPAI: 0.05
			26.	low E	nicotinate phosphoribosyltransferase domain containing 1 [Mus musculus]	gi|31982089 Mass: 58228 Score: 84 Queries matched: 10 emPAI: 0.20
			28.		chloride channel calcium activated 3 [Mus musculus]	gi|8567336 Mass: 100009 Score: 80 Queries matched: 6 emPAI: 0.08
			39.	low E	mFLJ00343 protein [Mus musculus]	gi|47847514 Mass: 205198 Score: 71 Queries matched: 7 emPAI: 0.02
LTQ	911		#911
			1.		vitamin D-binding protein [Mus musculus]	gi|193446 Mass: 53051 Score: 756 Queries matched: 36 emPAI: 2.64
			2.		desmin [Mus musculus]	gi|33563250 Mass: 53465 Score: 688 Queries matched: 39 emPAI: 2.85
			3.		peptidase 4 [Mus musculus]	gi|6679279 Mass: 55092 Score: 579 Queries matched: 23 emPAI: 1.06
			13.		hematopoietic lineage switch 2 [Mus musculus]	gi|3169729 Mass: 47829 Score: 138 Queries matched: 8 emPAI: 0.25
						gi|26329245 Mass: 62265 Score: 111 Queries matched: 8 emPAI: 0.19
						unnamed protein product [Mus musculus]
			19.	Fragment	carboxylesterase 5 [Mus musculus]	gi|27370126 Mass: 62277 Score: 111 Queries matched: 8
			23.		unnamed protein product [Mus musculus]	gi|26326945 Mass: 82846 Score: 101 Queries matched: 6 emPAI: 0.14
			23.	Fragment	Dipeptidylpeptidase 3 [Mus musculus]	gi|45219731 Mass: 82903 Score: 101 Queries matched: 6
						gi|74208022 Mass: 65740 Score: 101 Queries matched: 6
						unnamed protein product [Mus musculus]
			42.	low E	unnamed protein product [Mus musculus]	gi|26326929 Mass: 70119 Score: 82 Queries matched: 8 emPAI: 0.23
			86.	low E	glutathione reductase [Mus musculus]	gi|13624751 Mass: 53641 Score: 48 Queries matched: 7 emPAI: 0.14
LTQ	930		#930
			2.		Serine protease inhibitor A3N precursor (Serpin A3N)	gi|68053311 Mass: 46688 Score: 508 Queries matched: 13 emPAI: 0.47
			3.		peptidase 4 [Mus musculus]	gi|6679279 Mass: 55092 Score: 482 Queries matched: 23 emPAI: 1.06
			6.		contraspin [Mus musculus]	gi|54173 Mass: 46643 Score: 377 Queries matched: 12 emPAI: 0.72
			10.		serine (or cysteine) proteinase inhibitor, clade C (antithrombin), member 1 [Mus musculus]	gi|18252782 Mass: 51971 Score: 260 Queries matched: 26 emPAI: 0.62
			11.		glutathione reductase [Mus musculus]	gi|13624751 Mass: 53641 Score: 259 Queries matched: 17 emPAI: 0.60
			32.	low E	tumor rejection antigen gp96 [Mus musculus]	gi|6755863 Mass: 92418 Score: 44 Queries matched: 4 emPAI: 0.04
						tumor rejection antigen gp96 [Mus musculus]
LTQ	933		#933
			3.		peptidase 4 [Mus musculus]	gi|6679279 Mass: 55092 Score: 585 Queries matched: 27 emPAI: 1.34
			4.		serine (or cysteine) proteinase inhibitor, clade C (antithrombin), member 1 [Mus musculus]	gi|18252782 Mass: 51971 Score: 541 Queries matched: 34 emPAI: 1.00
			13.		glutathione reductase [Mus musculus]	gi|13624751 Mass: 53641 Score: 155 Queries matched: 15 emPAI: 0.31
			22.			gi|13626390 Mass: 56234 Score: 126 Queries matched: 5 emPAI: 0.21
						Dipeptidyl-peptidase 2 precursor (Dipeptidyl-peptidase II) (DPP II) (Dipeptidyl aminopeptidase II) (Quiescent cell proline dipeptidase) (Dipeptidyl peptidase 7)
			22.		dipeptidylpeptidase 7 [Mus musculus]	gi|31981425 Mass: 56218 Score: 126 Queries matched: 5
			24.	low E	cyclophilin C-associated protein	gi|397800 Mass: 64014 Score: 105 Queries matched: 2 emPAI: 0.12
			35.		laminin, gamma 1 [Mus musculus]	gi|31791057 Mass: 177185 Score: 83 Queries matched: 9 emPAI: 0.04
			45.	low E	Fn receptor beta prechain [Mus musculus]	gi|762977 Mass: 88135 Score: 53 Queries matched: 7 emPAI: 0.04
			48.	low E	chloride channel calcium activated 3 [Mus musculus]	gi|8567336 Mass: 100009 Score: 44 Queries matched: 7 emPAI: 0.04
LTQ	954	?	#954
						serine (or cysteine) proteinase inhibitor, clade A, member 3N [Mus musculus]
			4.		serine (or cysteine) proteinase inhibitor, clade A, member 1a [Mus musculus]	gi|6678079 Mass: 45974 Score: 341 Queries matched: 16 emPAI: 0.87
					Serine (or cysteine) peptidase inhibitor, clade A, member 1c [Mus musculus]	gi|14602605 Mass: 45923 Score: 341 Queries matched: 16
			36.		unnamed protein product [Mus musculus]	gi|74200069 Mass: 42170 Score: 75 Queries matched: 14 emPAI: 0.53
			36.	low E	calreticulin [Mus musculus]	gi|6680836 Mass: 47965 Score: 75 Queries matched: 14
FT	1017	#1017
			15		fibulin 5 [Mus musculus]	gi|6753824 Mass: 50160 Score: 380 Queries matched: 17 emPAI: 0.91
			17		serine (or cysteine) proteinase inhibitor, clade A, member 1e [Mus musculus]	gi|6678087 Mass: 45862 Score: 328 Queries matched: 10 emPAI: 0.60
			22		calreticulin [Mus musculus]	gi|6680836 Mass: 47965 Score: 257 Queries matched: 16 emPAI: 1.46
LTQ	1031		#1031
			1.		PREDICTED: similar to Fc fragment of IgG binding protein [Mus musculus]	gi|94381948 Mass: 190185 Score: 443 Queries matched: 40 emPAI: 0.26
			2.		serine (or cysteine) proteinase inhibitor, clade A, member 1e [Mus musculus]	gi|6678087 Mass: 45862 Score: 311 Queries matched: 27 emPAI: 0.87
			3.		unnamed protein product [Mus musculus]	gi|12852157 Mass: 58587 Score: 214 Queries matched: 11 emPAI: 0.36
			8.		fibulin 5 [Mus musculus]	gi|6753824 Mass: 50160 Score: 177 Queries matched: 9 emPAI: 0.24
			37.	low E	calreticulin [Mus musculus]	gi|6680836 Mass: 47965 Score: 65 Queries matched: 9 emPAI: 0.16
FT	1023		#1023
			8.		enolase [Staphylococcus saprophyticus subsp. saprophyticus ATCC 15305]	gi|73663221 Mass: 47046 Score: 420 Queries matched: 12 emPAI: 0.58
			5		serine (or cysteine) proteinase inhibitor, clade A, member 1e [Mus musculus]	gi|6678087 Mass: 45862 Score: 298 Queries matched: 14 emPAI: 0.48
			9		fibulin 5 [Mus musculus]	gi|6753824 Mass: 50160 Score: 239 Queries matched: 11 emPAI: 0.43
			11		calreticulin [Mus musculus]	gi|6680836 Mass: 47965 Score: 192 Queries matched: 13 emPAI: 0.46
FT	1033		#1033
			8.		EutE [Shigella sonnei Ss046]	gi|74312980 Mass: 49082 Score: 335 Queries matched: 9 emPAI: 0.55
			10.		tryptophanase [Escherichia coli]	gi|41936 Mass: 52699 Score: 250 Queries matched: 14 emPAI: 0.41
			14		tubulin, alpha 6 [Mus musculus]	gi|6678469 Mass: 49877 Score: 119 Queries matched: 3
			17		hemopexin [Mus musculus]	gi|23956086 Mass: 51308 Score: 87 Queries matched: 4 emPAI: 0.07
			18	?		gi|53850608 Mass: 49864 Score: 80 Queries matched: 3 emPAI: 0.16
						acid sphingomyelinase-like phosphodiesterase 3A [Rattus norvegicus]
LTQ	1039		#1039
			1.		serine (or cysteine) proteinase inhibitor, clade A, member 1d [Mus musculus]	gi|6678085 Mass: 45969 Score: 418 Queries matched: 29 emPAI: 1.19
			1.		Serpina1d protein [Mus musculus]	gi|18256880 Mass: 45966 Score: 418 Queries matched: 29
			16.		ribonuclease/angiogenesis inhibitor [Mus musculus]	gi|14577933 Mass: 49595 Score: 137 Queries matched: 10 emPAI: 0.24
LTQ	1041		#1041
			3		Serpina1b protein	3. gi|18381048 Mass: 45868 Score: 373 Queries matched: 23 emPAI: 1.37
FT	1046		#1046
			1		alpha-1 protease inhibitor 2 [Mus musculus]	gi|191844 Mass: 44747 Score: 437 Queries matched: 27 emPAI: 0.90
			8		desmin [Mus musculus]	gi|33563250 Mass: 53465 Score: 177 Queries matched: 11
			9		actin beta - rat	gi|71620 Mass: 41724 Score: 161 Queries matched: 5 emPAI: 0.19
LTQ	1052		#1052
			1		Serpina1b protein [Mus musculus]	1. gi|15277553 Mass: 45126 Score: 386 Queries matched: 20 emPAI: 0.75 Serpina1b protein [Mus musculus]
			4		serine (or cysteine) proteinase inhibitor, clade A, member 1e [Mus musculus]	4. gi|6678087 Mass: 45862 Score: 336 Queries matched: 16 emPAI: 0.60
			20	Fragment	secreted gel-forming mucin	20. gi|28865873 Mass: 159422 Score: 174 Queries matched: 6 emPAI: 0.07
LTQ	1094		#1094
			2.		enolase 1, alpha [Rattus norvegicus]	gi|6978809 Mass: 47086 Score: 680 Queries matched: 42 emPAI: 2.67
FT	1246	#1246		rerun
		1			serine (or cysteine) proteinase inhibitor, clade B, member 6a [Mus musculus]	gi|6678097 Mass: 42571 Score: 1678 Queries matched: 106 emPAI: 3.19
					gamma-actin [Mus musculus]	gi|809561 Mass: 40992 Score: 606 Queries matched: 35
FT	1247	#1247	None	rerun load more	None
FT	1296	#1296	None	rerun load more
LTQ	1328	#1328	None	rerun load more
LTQ	1368		#1368
			5.	All	COG3203: Outer membrane protein (porin) [Escherichia coli F11]	gi|75243031 Mass: 40346 Score: 419 Queries matched: 64 emPAI: 2.80
FT	1371	#1371
			1.		COG3203: Outer membrane protein (porin) [Escherichia coli F11]	gi|75243031 Mass: 40346 Score: 843 Queries matched: 63 emPAI: 4.43
LTQ	1372		#1372
			1.	All searched	COG3203: Outer membrane protein (porin) [Escherichia coli F11]	gi|75243031 Mass: 40346 Score: 426 Queries matched: 47 emPAI: 2.48
			27.	No Mw Match-carry-over	PREDICTED: similar to Fc fragment of IgG binding protein [Mus musculus]	gi|94381948 Mass: 190185 Score: 55 Queries matched: 8 emPAI: 0.02
LTQ	1409		#1409	rerun load more
			30.	1 pep matched	pyridoxal (pyridoxine, vitamin B6) kinase [Rattus norvegicus]	gi|13929082 Mass: 34886 Score: 50 Queries matched: 3 emPAI: 0.11
			31.	low E	hypothetical protein LOC70984 [Mus musculus]	gi|19526926 Mass: 34973 Score: 47 Queries matched: 3 emPAI: 0.23
LTQ	1455		#1455
			1.	Fragment	albumin 1 [Mus musculus]	gi|33859506 Mass: 68678 Score: 361 Queries matched: 22
FT	1468	#1468
			2		ketohexokinase [Mus musculus]	gi|31982229 Mass: 32720 Score: 525 Queries matched: 19
LTQ	1484		#1484
			5.		voltage-dependent anion channel 2 [Mus musculus]	gi|6755965 Mass: 31713 Score: 254 Queries matched: 5 emPAI: 0.57
			6.		capping protein (actin filament) muscle Z-line, beta isoform a [Mus musculus]	gi|83649737 Mass: 31326 Score: 236 Queries matched: 9 emPAI: 0.77
			18.		annexin A4 [Mus musculus]	gi|7304889 Mass: 35967 Score: 99 Queries matched: 3 emPAI: 0.22
LTQ	1574		#1574	rerun
			1.		unnamed protein product [Mus musculus]	gi|26345114 Mass: 42591 Score: 415 Queries matched: 17 emPAI: 0.80
			1.	?	serine (or cysteine) proteinase inhibitor, clade B, member 1a [Mus musculus]	gi|114158675 Mass: 42548 Score: 415 Queries matched: 17
			18.	Mw matched but low E	proteasome (prosome, macropain) subunit, alpha type 1 [Mus musculus]	gi|33563282 Mass: 29528 Score: 71 Queries matched: 8 emPAI: 0.13
			19.	low E	annexin A7 [Mus musculus]	gi|6753062 Mass: 49907 Score: 70 Queries matched: 3 emPAI: 0.07
FT	1590	#1590	?	rerun
			1		serine (or cysteine) proteinase inhibitor, clade B, member 1a [Mus musculus]	gi|114158675 Mass: 42548 Score: 728 Queries matched: 20
			2		citrate synthase [Mus musculus]	gi|13385942 Mass: 51703 Score: 138 Queries matched: 5 emPAI: 0.15
LTQ	1650		#1650	none
LTQ	1682		#1682
			2.		pyridoxal (pyridoxine, vitamin B6) kinase [Rattus norvegicus]	gi|13929082 Mass: 34886 Score: 326 Queries matched: 16 emPAI: 0.85
						gi|26006861 Mass: 34993 Score: 326 Queries matched: 16
						pyridoxal (pyridoxine, vitamin B6) kinase [Mus musculus]
			5.		fructose-bisphosphate aldolase B [Mus musculus]	gi|15723268 Mass: 39548 Score: 222 Queries matched: 8 emPAI: 0.44
			40.	low E	triosephosphate isomerase [Mus musculus]	gi|54855 Mass: 26679 Score: 57 Queries matched: 4 emPAI: 0.31
			42.	low E	glycerol-3-phosphate dehydrogenase	gi|387177 Mass: 37560 Score: 49 Queries matched: 2 emPAI: 0.21
LTQ	1640		#1640
			2.		proteasome (prosome, macropain) subunit, alpha type 1 [Mus musculus]	gi|33563282 Mass: 29528 Score: 196 Queries matched: 19
			13.	low E	voltage-dependent anion channel 2 [Mus musculus]	gi|6755965 Mass: 31713 Score: 86 Queries matched: 3 emPAI: 0.25
LTQ	1691		#1691
			3.	best match	cytosolic malate dehydrogenase	gi|387129 Mass: 36454 Score: 261 Queries matched: 10 emPAI: 0.48
			6.			gi|74140774 Mass: 131137 Score: 225 Queries matched: 11 emPAI: 0.18
						unnamed protein product [Mus musculus]
			6.	Possibly fragment	filamin, alpha [Mus musculus]	gi|123228988 Mass: 277694 Score: 225 Queries matched: 11
			8.		aldolase B [Rattus norvegicus]	gi|1619606 Mass: 39579 Score: 213 Queries matched: 3 emPAI: 0.20
FT	1698	#1698
			1	Fragment	serine (or cysteine) proteinase inhibitor, clade B, member 1a [Mus musculus]	gi|114158675 Mass: 42548 Score: 1064 Queries matched: 35 emPAI: 3.20
			2	Fragment	keratin complex 1, acidic, gene 19 [Mus musculus]	gi|6680606 Mass: 44515 Score: 890 Queries matched: 35 emPAI: 3.28
			8	Probably Fragment	Phosphoglycerate kinase 1	gi|129903 Mass: 44508 Score: 266 Queries matched: 6 emPAI: 0.27
			10	Fragment	transketolase [Mus musculus]	gi|6678359 Mass: 67588 Score: 226 Queries matched: 7 emPAI: 0.31
			11		arginase type II [Mus musculus]	gi|6753110 Mass: 38854 Score: 226 Queries matched: 7 emPAI: 0.45
			17	Best Mw match	peroxiredoxin 4 [Mus musculus]	gi|7948999 Mass: 31033 Score: 108 Queries matched: 4 emPAI: 0.26
			19	Best Mw match	pyridoxal (pyridoxine, vitamin B6) kinase [Mus musculus]	gi|26006861 Mass: 34993 Score: 100 Queries matched: 7
LTQ	1728		#1728
			4.		albumin [Mus musculus]	gi|26986064 Mass: 23609 Score: 177 Queries matched: 6 emPAI: 0.35
			5.	Fragment	Filamin-A (Alpha-filamin) (Filamin-1) (Endothelial actin-binding protein) (Actin-binding protein 280) (ABP-280) (Nonmuscle filamin)	gi|38257560 Mass: 281018 Score: 177 Queries matched: 13 emPAI: 0.04
LTQ	1809		#1809
			1.		Proteasome subunit beta type 4 precursor (Proteasome beta chain) (Macropain beta chain) (Multicatalytic endopeptidase complex beta chain) (Proteasome chain 3)	gi|3914439 Mass: 29097 Score: 565 Queries matched: 22 emPAI: 2.01
			55.	marginal E ?	glutathione S-transferase, mu 5 [Mus musculus]	gi|6754086 Mass: 26617 Score: 52 Queries matched: 4 emPAI: 0.31
FT	1797	#1797
			1.		Chain A, Purine Nucleoside Phosphorylase	gi|1633413 Mass: 25802 Score: 582 Queries matched: 43 emPAI: 2.01
LTQ	1856	?	#1856
			7.		lysophospholipase 1 [Mus musculus]	gi|6678760 Mass: 24671 Score: 125 Queries matched: 10 emPAI: 1.05
			19.	low E	aldolase B [Rattus norvegicus]	gi|1619606 Mass: 39579 Score: 66 Queries matched: 2 emPAI: 0.09
LTQ	1909		#1909
			42.		ras protein	gi|206553 Mass: 22748 Score: 59 Queries matched: 5 emPAI: 0.17
			43.	Low E	3,2-trans-enoyl-CoA isomerase, mitochondrial precursor (Dodecenoyl-CoA isomerase) (Delta(3),Delta(2)-enoyl-CoA isomerase) (D3,D2-enoyl-CoA isomerase)	gi|1169205 Mass: 32058 Score: 57 Queries matched: 4 emPAI: 0.25
LTQ	1916		#1916	pick and run
			None	fragment?	chloride channel calcium activated 3 [Mus musculus]
LTQ	1932		#1932
		5.		1 pep	Glutathione peroxidase 3 precursor (GSHPx-3) (GPx-3) (Plasma glutathione peroxidase) (GSHPx-P)	gi|121673 Mass: 25377 Score: 149 Queries matched: 4 emPAI: 0.15
		7.			ferritin heavy chain 1 [Mus musculus]	gi|6753912 Mass: 21053 Score: 109 Queries matched: 5 emPAI: 0.65
LTQ	1953		#1953
			1		peroxiredoxin 1 [Mus musculus]	1. gi|6754976 Mass: 22162 Score: 396 Queries matched: 26 emPAI: 3.18
						gi|123230136 Mass: 18915 Score: 396 Queries matched: 26
						peroxiredoxin 1 [Mus musculus]
						gi|123230137 Mass: 19471 Score: 396 Queries matched: 26
						peroxiredoxin 1 [Mus musculus]
						5. gi|6754524 Mass: 36475 Score: 149 Queries matched: 5 emPAI: 0.22 lactate dehydrogenase 1, A chain [Mus musculus]
						lactate dehydrogenase 1, A chain [Mus musculus]
			5		Proteasome (prosome, macropain) subunit, beta type 2 [Mus musculus]	gi|31981327 Mass: 22852 Score: 124 Queries matched: 2 proteasome (prosome, macropain) subunit, beta type 2 [Mus musculus]
			28	Low E	manganese superoxide dismutase [Mus musculus]	28. gi|53450 Mass: 24662 Score: 43 Queries matched: 5 emPAI: 0.15 manganese superoxide dismutase [Mus musculus]
LTQ	1996		#1996	rerun
LTQ	2023		#2023	rerun
			6		COG0783: DNA-binding ferritin-like protein (oxidative damage protectant) [Escherichia coli B7A]	6. gi|75230656 Mass: 18711 Score: 234 Queries matched: 8 emPAI: 0.75
LTQ	2069		#2069	rerun
FT	2077	#2077
		3.	Fragment	Outer membrane protein A precursor (Outer membrane protein II)	gi|129143 Mass: 37718 Score: 429 Queries matched: 16 emPAI: 1.14
LTQ	2102		#2102
			1.	?	sigma 1 component protein p26, rhoGDI=GDP-dissociation inhibitor [guinea pigs, macrophages, Peptide Partial, 98 aa]	gi|237571 Mass: 11190 Score: 490 Queries matched: 23 emPAI: 14.46
					Rho GDP dissociation inhibitor (GDI) alpha [Mus musculus]	gi|13435747 Mass: 23377 Score: 490 Queries matched: 23
			7.		unnamed protein product [Mus musculus]	gi|74204235 Mass: 30777 Score: 166 Queries matched: 4 emPAI: 0.26
			7.	Too large	voltage-dependent anion channel 1 [Mus musculus]	gi|6755963 Mass: 30737 Score: 166 Queries matched: 4
			8.		nucleoside-diphosphate kinase 2 [Mus musculus]	gi|6679078 Mass: 17352 Score: 123 Queries matched: 7 emPAI: 1.74
			13.		Peptidyl-prolyl cis-trans isomerase A (PPIase A) (Rotamase A) (Cyclophilin A) (Cyclosporin A-binding protein)	gi|118098 Mass: 17888 Score: 97 Queries matched: 4 emPAI: 0.80
			13.		peptidylprolyl isomerase A [Mus musculus]	gi|6679439 Mass: 17960 Score: 97 Queries matched: 4
			17.		Cu/Zn superoxide dismutase	gi|226471 Mass: 15752 Score: 81 Queries matched: 2 emPAI: 0.55
			22.	low E	epididymal secretory protein E1 [Mus musculus]	gi|12963667 Mass: 16432 Score: 66 Queries matched: 8 emPAI: 0.53
			27.	low E	peroxiredoxin V [Mus musculus]	gi|6644338 Mass: 21975 Score: 64 Queries matched: 2 emPAI: 0.17
					peroxisomal membrane protein 20 [Mus musculus]	gi|6746357 Mass: 17004 Score: 64 Queries matched: 2
					peroxiredoxin 5 precursor [Mus musculus]	gi|6755114 Mass: 21884 Score: 64 Queries matched: 2
					Prdx5 protein [Mus musculus]	gi|15928397 Mass: 9603 Score: 64 Queries matched: 2
			35.	low E	lectin, galactose binding, soluble 4 [Mus musculus]	gi|46849705 Mass: 36348 Score: 49 Queries matched: 3 emPAI: 0.10
			37.	low E	Heat shock cognate 71 kDa protein (Heat shock 70 kDa protein 8)	gi|123647 Mass: 70761 Score: 45 Queries matched: 2 emPAI: 0.11
LTQ	2115		#2115
					myosin, light polypeptide 6, alkali, smooth muscle and non-muscle [Mus musculus]	gi|33620739 Mass: 16950 Score: 86 Queries matched: 5
LTQ	2119		#2119	rerun
FT	2124	#2124	None	rerun
		21	Possible low E	epididymal secretory protein E1 [Mus musculus]	gi|12963667 Mass: 16432 Score: 39 Queries matched: 6 emPAI: 0.24
LTQ	2135		#2135
		33.			Retinol-binding protein II, cellular (CRBP-II)	gi|730494 Mass: 15600 Score: 66 Queries matched: 3 emPAI: 0.56
LTQ	2137		#2137
		18.			Cu/Zn superoxide dismutase	gi|226471 Mass: 15752 Score: 134 Queries matched: 7 emPAI: 0.94
		21.			Retinol-binding protein II, cellular (CRBP-II)	gi|730494 Mass: 15600 Score: 123 Queries matched: 5 emPAI: 0.56
FT	2146	#2146
			1		Retinol-binding protein II, cellular (CRBP-II)	gi|730494 Mass: 15600 Score: 673 Queries matched: 26 emPAI: 1.43
LTQ	2155		#2155	rerun
			10.		TPA: proteasome subunit alpha type 3-like [Rattus norvegicus]	gi|47169488 Mass: 28336 Score: 154 Queries matched: 10 emPAI: 0.65
			10.		proteasome (prosome, macropain) subunit, alpha type 3 [Mus musculus]	gi|31981534 Mass: 28472 Score: 154 Queries matched: 10
			20.	Mw No match	unnamed protein product [Mus musculus]	gi|74191399 Mass: 41652 Score: 87 Queries matched: 7 emPAI: 0.30
			38.	Mw No match	Alpha-amylase 1 precursor (1,4-alpha-D-glucan glucanohydrolase) (Salivary and hepatic alpha-amylase)	gi|113809 Mass: 57587 Score: 50 Queries matched: 3 emPAI: 0.13
					Amy1 protein [Mus musculus]	gi|14318646 Mass: 57607 Score: 50 Queries matched: 3
Additional run - increased protein and strength
LTQ	156		#156	None
LTQ	119		#119	None
LTQ	233		#233	Additionl LTQ mass spec run- with raw search result data and protein spot identification
LTQ	263		#263
			1.		unnamed protein product [Mus musculus]	gi|74192292 Mass: 139170 Score: 338 Queries matched: 24 emPAI: 0.37
LTQ	397		#397
			1.		Fcgbp protein [Mus musculus]	gi|21410127 Mass: 127072 Score: 1409 Queries matched: 67 emPAI: 1.23
FT	410	#410	#410	None
LTQ	423		#423
			1.		Fcgbp protein [Mus musculus]	gi|21410127 Mass: 127072 Score: 1221 Queries matched: 65 emPAI: 0.99
			5.		alanyl (membrane) aminopeptidase [Mus musculus]	gi|6678664 Mass: 109566 Score: 318 Queries matched: 15 emPAI: 0.22
			20.		procollagen, type VI, alpha 1 [Mus musculus]	gi|6753484 Mass: 108422 Score: 93 Queries matched: 10 emPAI: 0.11
LTQ	441		#441
			1.		Fcgbp protein [Mus musculus]	gi|21410127 Mass: 127072 Score: 1770 Queries matched: 69 emPAI: 1.97
			12.		procollagen, type VI, alpha 1 [Mus musculus]	gi|6753484 Mass: 108422 Score: 215 Queries matched: 7 emPAI: 0.14
LTQ	485		#485
			1.	Fragment	PREDICTED: similar to Sucrase-isomaltase, intestinal [Mus musculus]	gi|82889763 Mass: 208823 Score: 453 Queries matched: 37 emPAI: 0.25
			2.		Fcgbp protein [Mus musculus]	gi|21410127 Mass: 127072 Score: 328 Queries matched: 16 emPAI: 0.19
			15.		putative oxidoreductase, Fe-S subunit [Escherichia coli O157:H7 EDL933]	gi|15803415 Mass: 115490 Score: 143 Queries matched: 18 emPAI: 0.17
					COG0493: NADPH-dependent glutamate synthase beta chain and related oxidoreductases [Escherichia coli E24377A]	gi|75187594 Mass: 115482 Score: 143 Queries matched: 18
FT	543	#543
			1	Fragment	fibrillin 1 [Mus musculus]	gi|118197277 Mass: 312083 Score: 589 Queries matched: 21
			3		alanyl (membrane) aminopeptidase [Mus musculus]	gi|6678664 Mass: 109566 Score: 396 Queries matched: 17 emPAI: 0.30
			4		meprin 1 beta [Mus musculus]	gi|6678862 Mass: 79498 Score: 365 Queries matched: 13 emPAI: 0.31
			8	Fragment	tenascin precursor [Mus musculus]	gi|220610 Mass: 221737 Score: 254 Queries matched: 6 emPAI: 0.07
			14	Fragment	PREDICTED: similar to Sucrase-isomaltase, intestinal [Mus musculus]	gi|82889763 Mass: 208823 Score: 157 Queries matched: 7 emPAI: 0.07
			15		heat shock protein 1, beta [Mus musculus]	gi|40556608 Mass: 83229 Score: 153 Queries matched: 5 emPAI: 0.09
			17		N-acetylated-alpha-linked acidic dipeptidase like protein [Mus musculus]	gi|57222282 Mass: 80463 Score: 125 Queries matched: 5 emPAI: 0.09
			18		integrin beta 1 (fibronectin receptor beta) [Mus musculus]	gi|45504394 Mass: 88173 Score: 121 Queries matched: 6
			20		semicarbazide-sensitive amine oxidase; MSSAO [Mus musculus]	gi|4185817 Mass: 84481 Score: 107 Queries matched: 3 emPAI: 0.09
			23		tumor rejection antigen gp96 [Mus musculus]	gi|6755863 Mass: 92418 Score: 94 Queries matched: 2
LTQ	556		#556
			5.	possibly fragment	PREDICTED: similar to Sucrase-isomaltase, intestinal [Mus musculus]	gi|82889763 Mass: 208823 Score: 152 Queries matched: 8 emPAI: 0.07
LTQ	574		#574
			1.	Fragment	PREDICTED: similar to Filamin-C (Gamma-filamin) (Filamin-2) (Protein FLNc) (Actin-binding-like protein) (ABP-L) (ABP-280-like protein) isoform 5 [Mus musculus]	gi|94377125 Mass: 290937 Score: 627 Queries matched: 42 emPAI: 0.24
LTQ	578		#578
			1.		PREDICTED: similar to Actin, cytoplasmic 2 (Gamma-actin) [Mus musculus]	gi|94392330 Mass: 87898 Score: 552 Queries matched: 14 emPAI: 0.39
			2.	Fragment	PREDICTED: similar to Filamin-C (Gamma-filamin) (Filamin-2) (Protein FLNc) (Actin-binding-like protein) (ABP-L) (ABP-280-like protein) isoform 4 [Mus musculus]	gi|94377129 Mass: 281688 Score: 533 Queries matched: 24 emPAI: 0.17
			13.	Fragment	PREDICTED: similar to Sucrase-isomaltase, intestinal [Mus musculus]	gi|82889763 Mass: 208823 Score: 177 Queries matched: 11 emPAI: 0.09
LTQ	579		#579
			1.	Fragment	PREDICTED: similar to Filamin-C (Gamma-filamin) (Filamin-2) (Protein FLNc) (Actin-binding-like protein) (ABP-L) (ABP-280-like protein) isoform 4 [Mus musculus]	gi|94377129 Mass: 281688 Score: 828 Queries matched: 55 emPAI: 0.31
			2.	Fagment	Filamin-B (FLN-B) (Beta-filamin) (Actin-binding-like protein) (ABP-280-like protein)	gi|38257404 Mass: 277579 Score: 215 Queries matched: 14 emPAI: 0.05
			14.	marginal E	Adseverin (Scinderin) (Gelsolin-like protein)	gi|2851563 Mass: 80243 Score: 96 Queries matched: 7 emPAI: 0.15
						gi|38649347 Mass: 80203 Score: 96 Queries matched: 7
						Scin protein [Mus musculus]
						gi|50511175 Mass: 82998 Score: 96 Queries matched: 7
						mKIAA1905 protein [Mus musculus]
LTQ	652		#652
			27.	Fragment	unnamed protein product [Mus musculus]	gi|74192292 Mass: 139170 Score: 81 Queries matched: 13 emPAI: 0.14
LTQ	667		#667
			1.	mw best match	78 kDa glucose-regulated protein precursor (GRP 78) (Heat shock 70 kDa protein 5) (Immunoglobulin heavy chain-binding protein) (BiP)	gi|2506545 Mass: 72377 Score: 1254 Queries matched: 68 emPAI: 2.32
			5.	Fragment	mKIAA0866 protein [Mus musculus]	gi|50510675 Mass: 228127 Score: 822 Queries matched: 55 emPAI: 0.40
			6.		PREDICTED: similar to Intestinal alkaline phosphatase 1 precursor (IAP-I) [Mus musculus]	gi|82881094 Mass: 59525 Score: 654 Queries matched: 26 emPAI: 0.95
			10.		Treh protein [Mus musculus]	gi|17512530 Mass: 60801 Score: 212 Queries matched: 6 emPAI: 0.13
			13.	Probably fragment and low in amouunt	PREDICTED: similar to Sucrase-isomaltase, intestinal [Mus musculus]	gi|82889763 Mass: 208823 Score: 191 Queries matched: 11 emPAI: 0.07
LTQ	670		#670
			1.	best match	78 kDa glucose-regulated protein precursor (GRP 78) (Heat shock 70 kDa protein 5) (Immunoglobulin heavy chain-binding protein) (BiP)	gi|2506545 Mass: 72377 Score: 1219 Queries matched: 66 emPAI: 3.71
			2.	Fragment	mKIAA0866 protein [Mus musculus]	gi|50510675 Mass: 228127 Score: 1086 Queries matched: 54 emPAI: 0.52
			5.		PREDICTED: similar to Intestinal alkaline phosphatase 1 precursor (IAP-I) [Mus musculus]	gi|82881094 Mass: 59525 Score: 534 Queries matched: 18 emPAI: 1.34
LTQ	731		#731
			1.		Heat shock protein 8 [Mus musculus]	gi|42542422 Mass: 70828 Score: 1041 Queries matched: 58 emPAI: 2.97
			4.		PREDICTED: similar to Intestinal alkaline phosphatase 1 precursor (IAP-I) [Mus musculus]	gi|82881094 Mass: 59525 Score: 660 Queries matched: 25 emPAI: 1.07
			5.		hypothetical protein LOC102502 [Mus musculus]	gi|85986577 Mass: 70363 Score: 522 Queries matched: 35 emPAI: 1.40
			9. ?	Mw too small but interesting	PREDICTED: similar to Basement membrane-specific heparan sulfate proteoglycan core protein precursor (HSPG) (Perlecan) (PLC) [Mus musculus]	gi|94373894 Mass: 470218 Score: 241 Queries matched: 14 emPAI: 0.04
			11.	98% blast plastin 2	unnamed protein product [Mus musculus]	gi|26326929 Mass: 70119 Score: 240 Queries matched: 16 emPAI: 0.51
			14.		Serum albumin precursor	gi|5915682 Mass: 68648 Score: 190 Queries matched: 15 emPAI: 0.30
			16.	Fragment	integrin alpha 7 [Mus musculus]	gi|3378243 Mass: 126637 Score: 172 Queries matched: 12 emPAI: 0.15
						gi|3378244 Mass: 129181 Score: 172 Queries matched: 12
						integrin alpha 7 [Mus musculus]
			22.		arginyl aminopeptidase (aminopeptidase B) [Mus musculus]	gi|21703832 Mass: 72297 Score: 151 Queries matched: 11 emPAI: 0.28
			28.		Chain A, VcpP97 COMPLEXED WITH ADP	gi|62738726 Mass: 88891 Score: 102 Queries matched: 11 emPAI: 0.13
			40.	low E	sphingomyelin phosphodiesterase, acid-like 3B [Mus musculus]	gi|19527104 Mass: 51567 Score: 77 Queries matched: 5 emPAI: 0.15
			59.	low E	Na+/K+ -ATPase alpha 3 subunit [Rattus norvegicus]	gi|6978547 Mass: 111664 Score: 60 Queries matched: 6 emPAI: 0.07
			62.	low E	anigotensin-converting enzyme-related carboxypeptidase [Mus musculus]	gi|13517093 Mass: 91885 Score: 56 Queries matched: 6 emPAI: 0.08
FT	741		#741
			1	Fragmant	mKIAA0866 protein [Mus musculus]	gi|50510675 Mass: 228127 Score: 328 Queries matched: 14 emPAI: 0.14
			2	best match	lymphocyte cytosolic protein 1 [Mus musculus]	gi|31543113 Mass: 70105 Score: 209 Queries matched: 14
			3	best match	hypothetical protein LOC102502 [Mus musculus]	gi|85986577 Mass: 70363 Score: 203 Queries matched: 10
			8			gi|82889763 Mass: 208823 Score: 158 Queries matched: 4 emPAI: 0.05
				?		PREDICTED: similar to Sucrase-isomaltase, intestinal [Mus musculus]
						Proteins matching the same set of peptides:
						gi|94370847 Mass: 208888 Score: 158 Queries matched: 4
						PREDICTED: similar to Sucrase-isomaltase, intestinal [Mus musculus]
			9		actinin alpha 4 [Mus musculus]	gi|11230802 Mass: 104911 Score: 150 Queries matched: 5 emPAI: 0.15
			10			gi|82881094 Mass: 59525 Score: 149 Queries matched: 8 emPAI: 0.20
				?		PREDICTED: similar to Intestinal alkaline phosphatase 1 precursor (IAP-I) [Mus musculus]
						gi|111306006 Mass: 59392 Score: 149 Queries matched: 8
						Alpi protein [Mus musculus]
			14	best match	Heat shock protein 8 [Mus musculus]	gi|42542422 Mass: 70828 Score: 116 Queries matched: 9
			17	best match	78 kDa glucose-regulated protein [Mus musculus]	gi|1304157 Mass: 72412 Score: 97 Queries matched: 5
LTQ	762		#762
			1.	fragment?	chloride channel calcium activated 3 [Mus musculus]	gi|8567336 Mass: 100009 Score: 470 Queries matched: 42 emPAI: 0.85
						gi|20306196 Mass: 100043 Score: 470 Queries matched: 42
						Chloride channel calcium activated 3 [Mus musculus]
			2.	best match	succinate dehydrogenase Fp subunit [Mus musculus]	gi|54607098 Mass: 72539 Score: 294 Queries matched: 17 emPAI: 0.42
			5.			gi|14250269 Mass: 69104 Score: 130 Queries matched: 10 emPAI: 0.30
						Unknown (protein for IMAGE:3592890) [Mus musculus]
				best match	transferrin [Mus musculus]	gi|17046471 Mass: 76628 Score: 130 Queries matched: 10
LTQ	834		#834
			3.		Igh-VJ558 protein [Mus musculus]	gi|16307550 Mass: 52648 Score: 245 Queries matched: 8 emPAI: 0.23
			15.		Apeh protein [Mus musculus]	gi|20072022 Mass: 65337 Score: 153 Queries matched: 8 emPAI: 0.12
LTQ	861		#861
			1.		contraspin [Mus musculus]	gi|54173 Mass: 46643 Score: 1276 Queries matched: 50 emPAI: 5.37
LTQ	862		#862
			1.		contraspin [Mus musculus]	gi|54173 Mass: 46643 Score: 647 Queries matched: 24 emPAI: 1.34
LTQ	863		#863
			1.		contraspin [Mus musculus]	gi|54173 Mass: 46643 Score: 746 Queries matched: 29 emPAI: 1.94
LTQ	868		#868
			1.		contraspin [Mus musculus]	gi|54173 Mass: 46643 Score: 901 Queries matched: 44 emPAI: 4.05
			36.	low E interesting	tenascin C (hexabrachion) [Mus musculus]	gi|29290613 Mass: 91148 Score: 88 Queries matched: 6 emPAI: 0.08
			49.	low E	calreticulin [Mus musculus]	gi|6680836 Mass: 47965 Score: 65 Queries matched: 7 emPAI: 0.25
LTQ	909		#909
			3.		thioredoxin reductase 1 isoform 2 [Mus musculus]	gi|13569841 Mass: 54511 Score: 225 Queries matched: 24 emPAI: 0.81
			8.		Igh-VJ558 protein [Mus musculus]	gi|62027409 Mass: 52594 Score: 155 Queries matched: 8 emPAI: 0.23
			11.		myo-inositol 1-phosphate synthase A1 [Mus musculus]	gi|12963757 Mass: 60893 Score: 141 Queries matched: 24 emPAI: 0.19
			14.	Too big	carbamoyl-phosphate synthetase 1, mitochondrial [Rattus norvegicus]	gi|8393186 Mass: 164476 Score: 125 Queries matched: 11 emPAI: 0.05
			26.	low E	nicotinate phosphoribosyltransferase domain containing 1 [Mus musculus]	gi|31982089 Mass: 58228 Score: 84 Queries matched: 10 emPAI: 0.20
			28.		chloride channel calcium activated 3 [Mus musculus]	gi|8567336 Mass: 100009 Score: 80 Queries matched: 6 emPAI: 0.08
			39.	low E	mFLJ00343 protein [Mus musculus]	gi|47847514 Mass: 205198 Score: 71 Queries matched: 7 emPAI: 0.02
LTQ	911		#911
			1.		vitamin D-binding protein [Mus musculus]	gi|193446 Mass: 53051 Score: 756 Queries matched: 36 emPAI: 2.64
			2.		desmin [Mus musculus]	gi|33563250 Mass: 53465 Score: 688 Queries matched: 39 emPAI: 2.85
			3.		peptidase 4 [Mus musculus]	gi|6679279 Mass: 55092 Score: 579 Queries matched: 23 emPAI: 1.06
			13.		hematopoietic lineage switch 2 [Mus musculus]	gi|3169729 Mass: 47829 Score: 138 Queries matched: 8 emPAI: 0.25
						gi|26329245 Mass: 62265 Score: 111 Queries matched: 8 emPAI: 0.19
						unnamed protein product [Mus musculus]
			19.	Fragment	carboxylesterase 5 [Mus musculus]	gi|27370126 Mass: 62277 Score: 111 Queries matched: 8
			23.		unnamed protein product [Mus musculus]	gi|26326945 Mass: 82846 Score: 101 Queries matched: 6 emPAI: 0.14
			23.	Fragment	Dipeptidylpeptidase 3 [Mus musculus]	gi|45219731 Mass: 82903 Score: 101 Queries matched: 6
						gi|74208022 Mass: 65740 Score: 101 Queries matched: 6
						unnamed protein product [Mus musculus]
			42.	low E	unnamed protein product [Mus musculus]	gi|26326929 Mass: 70119 Score: 82 Queries matched: 8 emPAI: 0.23
			86.	low E	glutathione reductase [Mus musculus]	gi|13624751 Mass: 53641 Score: 48 Queries matched: 7 emPAI: 0.14
LTQ	930		#930
			2.		Serine protease inhibitor A3N precursor (Serpin A3N)	gi|68053311 Mass: 46688 Score: 508 Queries matched: 13 emPAI: 0.47
			3.		peptidase 4 [Mus musculus]	gi|6679279 Mass: 55092 Score: 482 Queries matched: 23 emPAI: 1.06
			6.		contraspin [Mus musculus]	gi|54173 Mass: 46643 Score: 377 Queries matched: 12 emPAI: 0.72
			10.		serine (or cysteine) proteinase inhibitor, clade C (antithrombin), member 1 [Mus musculus]	gi|18252782 Mass: 51971 Score: 260 Queries matched: 26 emPAI: 0.62
			11.		glutathione reductase [Mus musculus]	gi|13624751 Mass: 53641 Score: 259 Queries matched: 17 emPAI: 0.60
			32.	low E	tumor rejection antigen gp96 [Mus musculus]	gi|6755863 Mass: 92418 Score: 44 Queries matched: 4 emPAI: 0.04
						tumor rejection antigen gp96 [Mus musculus]
LTQ	933		#933
			3.		peptidase 4 [Mus musculus]	gi|6679279 Mass: 55092 Score: 585 Queries matched: 27 emPAI: 1.34
			4.		serine (or cysteine) proteinase inhibitor, clade C (antithrombin), member 1 [Mus musculus]	gi|18252782 Mass: 51971 Score: 541 Queries matched: 34 emPAI: 1.00
			13.		glutathione reductase [Mus musculus]	gi|13624751 Mass: 53641 Score: 155 Queries matched: 15 emPAI: 0.31
			22.			gi|13626390 Mass: 56234 Score: 126 Queries matched: 5 emPAI: 0.21
						Dipeptidyl-peptidase 2 precursor (Dipeptidyl-peptidase II) (DPP II) (Dipeptidyl aminopeptidase II) (Quiescent cell proline dipeptidase) (Dipeptidyl peptidase 7)
			22.		dipeptidylpeptidase 7 [Mus musculus]	gi|31981425 Mass: 56218 Score: 126 Queries matched: 5
			24.	low E	cyclophilin C-associated protein	gi|397800 Mass: 64014 Score: 105 Queries matched: 2 emPAI: 0.12
			35.		laminin, gamma 1 [Mus musculus]	gi|31791057 Mass: 177185 Score: 83 Queries matched: 9 emPAI: 0.04
			45.	low E	Fn receptor beta prechain [Mus musculus]	gi|762977 Mass: 88135 Score: 53 Queries matched: 7 emPAI: 0.04
			48.	low E	chloride channel calcium activated 3 [Mus musculus]	gi|8567336 Mass: 100009 Score: 44 Queries matched: 7 emPAI: 0.04
LTQ	954	?	#954
						serine (or cysteine) proteinase inhibitor, clade A, member 3N [Mus musculus]
			4.		serine (or cysteine) proteinase inhibitor, clade A, member 1a [Mus musculus]	gi|6678079 Mass: 45974 Score: 341 Queries matched: 16 emPAI: 0.87
					Serine (or cysteine) peptidase inhibitor, clade A, member 1c [Mus musculus]	gi|14602605 Mass: 45923 Score: 341 Queries matched: 16
			36.		unnamed protein product [Mus musculus]	gi|74200069 Mass: 42170 Score: 75 Queries matched: 14 emPAI: 0.53
			36.	low E	calreticulin [Mus musculus]	gi|6680836 Mass: 47965 Score: 75 Queries matched: 14
FT	1017	#1017
			15		fibulin 5 [Mus musculus]	gi|6753824 Mass: 50160 Score: 380 Queries matched: 17 emPAI: 0.91
			17		serine (or cysteine) proteinase inhibitor, clade A, member 1e [Mus musculus]	gi|6678087 Mass: 45862 Score: 328 Queries matched: 10 emPAI: 0.60
			22		calreticulin [Mus musculus]	gi|6680836 Mass: 47965 Score: 257 Queries matched: 16 emPAI: 1.46
LTQ	1031		#1031
			1.		PREDICTED: similar to Fc fragment of IgG binding protein [Mus musculus]	gi|94381948 Mass: 190185 Score: 443 Queries matched: 40 emPAI: 0.26
			2.		serine (or cysteine) proteinase inhibitor, clade A, member 1e [Mus musculus]	gi|6678087 Mass: 45862 Score: 311 Queries matched: 27 emPAI: 0.87
			3.		unnamed protein product [Mus musculus]	gi|12852157 Mass: 58587 Score: 214 Queries matched: 11 emPAI: 0.36
			8.		fibulin 5 [Mus musculus]	gi|6753824 Mass: 50160 Score: 177 Queries matched: 9 emPAI: 0.24
			37.	low E	calreticulin [Mus musculus]	gi|6680836 Mass: 47965 Score: 65 Queries matched: 9 emPAI: 0.16
FT	1023		#1023
			8.		enolase [Staphylococcus saprophyticus subsp. saprophyticus ATCC 15305]	gi|73663221 Mass: 47046 Score: 420 Queries matched: 12 emPAI: 0.58
			5		serine (or cysteine) proteinase inhibitor, clade A, member 1e [Mus musculus]	gi|6678087 Mass: 45862 Score: 298 Queries matched: 14 emPAI: 0.48
			9		fibulin 5 [Mus musculus]	gi|6753824 Mass: 50160 Score: 239 Queries matched: 11 emPAI: 0.43
			11		calreticulin [Mus musculus]	gi|6680836 Mass: 47965 Score: 192 Queries matched: 13 emPAI: 0.46
FT	1033		#1033
			8.		EutE [Shigella sonnei Ss046]	gi|74312980 Mass: 49082 Score: 335 Queries matched: 9 emPAI: 0.55
			10.		tryptophanase [Escherichia coli]	gi|41936 Mass: 52699 Score: 250 Queries matched: 14 emPAI: 0.41
			14		tubulin, alpha 6 [Mus musculus]	gi|6678469 Mass: 49877 Score: 119 Queries matched: 3
			17		hemopexin [Mus musculus]	gi|23956086 Mass: 51308 Score: 87 Queries matched: 4 emPAI: 0.07
			18	?		gi|53850608 Mass: 49864 Score: 80 Queries matched: 3 emPAI: 0.16
						acid sphingomyelinase-like phosphodiesterase 3A [Rattus norvegicus]
LTQ	1039		#1039
			1.		serine (or cysteine) proteinase inhibitor, clade A, member 1d [Mus musculus]	gi|6678085 Mass: 45969 Score: 418 Queries matched: 29 emPAI: 1.19
			1.		Serpina1d protein [Mus musculus]	gi|18256880 Mass: 45966 Score: 418 Queries matched: 29
			16.		ribonuclease/angiogenesis inhibitor [Mus musculus]	gi|14577933 Mass: 49595 Score: 137 Queries matched: 10 emPAI: 0.24
LTQ	1041		#1041
			3		Serpina1b protein	3. gi|18381048 Mass: 45868 Score: 373 Queries matched: 23 emPAI: 1.37
FT	1046		#1046
			1		alpha-1 protease inhibitor 2 [Mus musculus]	gi|191844 Mass: 44747 Score: 437 Queries matched: 27 emPAI: 0.90
			8		desmin [Mus musculus]	gi|33563250 Mass: 53465 Score: 177 Queries matched: 11
			9		actin beta - rat	gi|71620 Mass: 41724 Score: 161 Queries matched: 5 emPAI: 0.19
LTQ	1052		#1052
			1		Serpina1b protein [Mus musculus]	1. gi|15277553 Mass: 45126 Score: 386 Queries matched: 20 emPAI: 0.75 Serpina1b protein [Mus musculus]
			4		serine (or cysteine) proteinase inhibitor, clade A, member 1e [Mus musculus]	4. gi|6678087 Mass: 45862 Score: 336 Queries matched: 16 emPAI: 0.60
			20	Fragment	secreted gel-forming mucin	20. gi|28865873 Mass: 159422 Score: 174 Queries matched: 6 emPAI: 0.07
LTQ	1094		#1094
			2.		enolase 1, alpha [Rattus norvegicus]	gi|6978809 Mass: 47086 Score: 680 Queries matched: 42 emPAI: 2.67
FT	1246	#1246		rerun
		1			serine (or cysteine) proteinase inhibitor, clade B, member 6a [Mus musculus]	gi|6678097 Mass: 42571 Score: 1678 Queries matched: 106 emPAI: 3.19
					gamma-actin [Mus musculus]	gi|809561 Mass: 40992 Score: 606 Queries matched: 35
FT	1247	#1247	None	rerun load more	None
FT	1296	#1296	None	rerun load more
LTQ	1328	#1328	None	rerun load more
LTQ	1368		#1368
			5.	All	COG3203: Outer membrane protein (porin) [Escherichia coli F11]	gi|75243031 Mass: 40346 Score: 419 Queries matched: 64 emPAI: 2.80
FT	1371	#1371
			1.		COG3203: Outer membrane protein (porin) [Escherichia coli F11]	gi|75243031 Mass: 40346 Score: 843 Queries matched: 63 emPAI: 4.43
LTQ	1372		#1372
			1.	All searched	COG3203: Outer membrane protein (porin) [Escherichia coli F11]	gi|75243031 Mass: 40346 Score: 426 Queries matched: 47 emPAI: 2.48
			27.	No Mw Match-carry-over	PREDICTED: similar to Fc fragment of IgG binding protein [Mus musculus]	gi|94381948 Mass: 190185 Score: 55 Queries matched: 8 emPAI: 0.02
LTQ	1409		#1409	rerun load more
			30.	1 pep matched	pyridoxal (pyridoxine, vitamin B6) kinase [Rattus norvegicus]	gi|13929082 Mass: 34886 Score: 50 Queries matched: 3 emPAI: 0.11
			31.	low E	hypothetical protein LOC70984 [Mus musculus]	gi|19526926 Mass: 34973 Score: 47 Queries matched: 3 emPAI: 0.23
LTQ	1455		#1455
			1.	Fragment	albumin 1 [Mus musculus]	gi|33859506 Mass: 68678 Score: 361 Queries matched: 22
FT	1468	#1468
			2		ketohexokinase [Mus musculus]	gi|31982229 Mass: 32720 Score: 525 Queries matched: 19
LTQ	1484		#1484
			5.		voltage-dependent anion channel 2 [Mus musculus]	gi|6755965 Mass: 31713 Score: 254 Queries matched: 5 emPAI: 0.57
			6.		capping protein (actin filament) muscle Z-line, beta isoform a [Mus musculus]	gi|83649737 Mass: 31326 Score: 236 Queries matched: 9 emPAI: 0.77
			18.		annexin A4 [Mus musculus]	gi|7304889 Mass: 35967 Score: 99 Queries matched: 3 emPAI: 0.22
LTQ	1574		#1574	rerun
			1.		unnamed protein product [Mus musculus]	gi|26345114 Mass: 42591 Score: 415 Queries matched: 17 emPAI: 0.80
			1.	?	serine (or cysteine) proteinase inhibitor, clade B, member 1a [Mus musculus]	gi|114158675 Mass: 42548 Score: 415 Queries matched: 17
			18.	Mw matched but low E	proteasome (prosome, macropain) subunit, alpha type 1 [Mus musculus]	gi|33563282 Mass: 29528 Score: 71 Queries matched: 8 emPAI: 0.13
			19.	low E	annexin A7 [Mus musculus]	gi|6753062 Mass: 49907 Score: 70 Queries matched: 3 emPAI: 0.07
FT	1590	#1590	?	rerun
			1		serine (or cysteine) proteinase inhibitor, clade B, member 1a [Mus musculus]	gi|114158675 Mass: 42548 Score: 728 Queries matched: 20
			2		citrate synthase [Mus musculus]	gi|13385942 Mass: 51703 Score: 138 Queries matched: 5 emPAI: 0.15
LTQ	1650		#1650	none
LTQ	1682		#1682
			2.		pyridoxal (pyridoxine, vitamin B6) kinase [Rattus norvegicus]	gi|13929082 Mass: 34886 Score: 326 Queries matched: 16 emPAI: 0.85
						gi|26006861 Mass: 34993 Score: 326 Queries matched: 16
						pyridoxal (pyridoxine, vitamin B6) kinase [Mus musculus]
			5.		fructose-bisphosphate aldolase B [Mus musculus]	gi|15723268 Mass: 39548 Score: 222 Queries matched: 8 emPAI: 0.44
			40.	low E	triosephosphate isomerase [Mus musculus]	gi|54855 Mass: 26679 Score: 57 Queries matched: 4 emPAI: 0.31
			42.	low E	glycerol-3-phosphate dehydrogenase	gi|387177 Mass: 37560 Score: 49 Queries matched: 2 emPAI: 0.21
LTQ	1640		#1640
			2.		proteasome (prosome, macropain) subunit, alpha type 1 [Mus musculus]	gi|33563282 Mass: 29528 Score: 196 Queries matched: 19
			13.	low E	voltage-dependent anion channel 2 [Mus musculus]	gi|6755965 Mass: 31713 Score: 86 Queries matched: 3 emPAI: 0.25
LTQ	1691		#1691
			3.	best match	cytosolic malate dehydrogenase	gi|387129 Mass: 36454 Score: 261 Queries matched: 10 emPAI: 0.48
			6.			gi|74140774 Mass: 131137 Score: 225 Queries matched: 11 emPAI: 0.18
						unnamed protein product [Mus musculus]
			6.	Possibly fragment	filamin, alpha [Mus musculus]	gi|123228988 Mass: 277694 Score: 225 Queries matched: 11
			8.		aldolase B [Rattus norvegicus]	gi|1619606 Mass: 39579 Score: 213 Queries matched: 3 emPAI: 0.20
FT	1698	#1698
			1	Fragment	serine (or cysteine) proteinase inhibitor, clade B, member 1a [Mus musculus]	gi|114158675 Mass: 42548 Score: 1064 Queries matched: 35 emPAI: 3.20
			2	Fragment	keratin complex 1, acidic, gene 19 [Mus musculus]	gi|6680606 Mass: 44515 Score: 890 Queries matched: 35 emPAI: 3.28
			8	Probably Fragment	Phosphoglycerate kinase 1	gi|129903 Mass: 44508 Score: 266 Queries matched: 6 emPAI: 0.27
			10	Fragment	transketolase [Mus musculus]	gi|6678359 Mass: 67588 Score: 226 Queries matched: 7 emPAI: 0.31
			11		arginase type II [Mus musculus]	gi|6753110 Mass: 38854 Score: 226 Queries matched: 7 emPAI: 0.45
			17	Best Mw match	peroxiredoxin 4 [Mus musculus]	gi|7948999 Mass: 31033 Score: 108 Queries matched: 4 emPAI: 0.26
			19	Best Mw match	pyridoxal (pyridoxine, vitamin B6) kinase [Mus musculus]	gi|26006861 Mass: 34993 Score: 100 Queries matched: 7
LTQ	1728		#1728
			4.		albumin [Mus musculus]	gi|26986064 Mass: 23609 Score: 177 Queries matched: 6 emPAI: 0.35
			5.	Fragment	Filamin-A (Alpha-filamin) (Filamin-1) (Endothelial actin-binding protein) (Actin-binding protein 280) (ABP-280) (Nonmuscle filamin)	gi|38257560 Mass: 281018 Score: 177 Queries matched: 13 emPAI: 0.04
LTQ	1809		#1809
			1.		Proteasome subunit beta type 4 precursor (Proteasome beta chain) (Macropain beta chain) (Multicatalytic endopeptidase complex beta chain) (Proteasome chain 3)	gi|3914439 Mass: 29097 Score: 565 Queries matched: 22 emPAI: 2.01
			55.	marginal E ?	glutathione S-transferase, mu 5 [Mus musculus]	gi|6754086 Mass: 26617 Score: 52 Queries matched: 4 emPAI: 0.31
FT	1797	#1797
			1.		Chain A, Purine Nucleoside Phosphorylase	gi|1633413 Mass: 25802 Score: 582 Queries matched: 43 emPAI: 2.01
LTQ	1856	?	#1856
			7.		lysophospholipase 1 [Mus musculus]	gi|6678760 Mass: 24671 Score: 125 Queries matched: 10 emPAI: 1.05
			19.	low E	aldolase B [Rattus norvegicus]	gi|1619606 Mass: 39579 Score: 66 Queries matched: 2 emPAI: 0.09
LTQ	1909		#1909
			42.		ras protein	gi|206553 Mass: 22748 Score: 59 Queries matched: 5 emPAI: 0.17
			43.	Low E	3,2-trans-enoyl-CoA isomerase, mitochondrial precursor (Dodecenoyl-CoA isomerase) (Delta(3),Delta(2)-enoyl-CoA isomerase) (D3,D2-enoyl-CoA isomerase)	gi|1169205 Mass: 32058 Score: 57 Queries matched: 4 emPAI: 0.25
LTQ	1916		#1916	pick and run
			None	fragment?	chloride channel calcium activated 3 [Mus musculus]
LTQ	1932		#1932
		5.		1 pep	Glutathione peroxidase 3 precursor (GSHPx-3) (GPx-3) (Plasma glutathione peroxidase) (GSHPx-P)	gi|121673 Mass: 25377 Score: 149 Queries matched: 4 emPAI: 0.15
		7.			ferritin heavy chain 1 [Mus musculus]	gi|6753912 Mass: 21053 Score: 109 Queries matched: 5 emPAI: 0.65
LTQ	1953		#1953
			1		peroxiredoxin 1 [Mus musculus]	1. gi|6754976 Mass: 22162 Score: 396 Queries matched: 26 emPAI: 3.18
						gi|123230136 Mass: 18915 Score: 396 Queries matched: 26
						peroxiredoxin 1 [Mus musculus]
						gi|123230137 Mass: 19471 Score: 396 Queries matched: 26
						peroxiredoxin 1 [Mus musculus]
						5. gi|6754524 Mass: 36475 Score: 149 Queries matched: 5 emPAI: 0.22 lactate dehydrogenase 1, A chain [Mus musculus]
						lactate dehydrogenase 1, A chain [Mus musculus]
			5		Proteasome (prosome, macropain) subunit, beta type 2 [Mus musculus]	gi|31981327 Mass: 22852 Score: 124 Queries matched: 2 proteasome (prosome, macropain) subunit, beta type 2 [Mus musculus]
			28	Low E	manganese superoxide dismutase [Mus musculus]	28. gi|53450 Mass: 24662 Score: 43 Queries matched: 5 emPAI: 0.15 manganese superoxide dismutase [Mus musculus]
LTQ	1996		#1996	rerun
LTQ	2023		#2023	rerun
			6		COG0783: DNA-binding ferritin-like protein (oxidative damage protectant) [Escherichia coli B7A]	6. gi|75230656 Mass: 18711 Score: 234 Queries matched: 8 emPAI: 0.75
LTQ	2069		#2069	rerun
FT	2077	#2077
		3.	Fragment	Outer membrane protein A precursor (Outer membrane protein II)	gi|129143 Mass: 37718 Score: 429 Queries matched: 16 emPAI: 1.14
LTQ	2102		#2102
			1.	?	sigma 1 component protein p26, rhoGDI=GDP-dissociation inhibitor [guinea pigs, macrophages, Peptide Partial, 98 aa]	gi|237571 Mass: 11190 Score: 490 Queries matched: 23 emPAI: 14.46
					Rho GDP dissociation inhibitor (GDI) alpha [Mus musculus]	gi|13435747 Mass: 23377 Score: 490 Queries matched: 23
			7.		unnamed protein product [Mus musculus]	gi|74204235 Mass: 30777 Score: 166 Queries matched: 4 emPAI: 0.26
			7.	Too large	voltage-dependent anion channel 1 [Mus musculus]	gi|6755963 Mass: 30737 Score: 166 Queries matched: 4
			8.		nucleoside-diphosphate kinase 2 [Mus musculus]	gi|6679078 Mass: 17352 Score: 123 Queries matched: 7 emPAI: 1.74
			13.		Peptidyl-prolyl cis-trans isomerase A (PPIase A) (Rotamase A) (Cyclophilin A) (Cyclosporin A-binding protein)	gi|118098 Mass: 17888 Score: 97 Queries matched: 4 emPAI: 0.80
			13.		peptidylprolyl isomerase A [Mus musculus]	gi|6679439 Mass: 17960 Score: 97 Queries matched: 4
			17.		Cu/Zn superoxide dismutase	gi|226471 Mass: 15752 Score: 81 Queries matched: 2 emPAI: 0.55
			22.	low E	epididymal secretory protein E1 [Mus musculus]	gi|12963667 Mass: 16432 Score: 66 Queries matched: 8 emPAI: 0.53
			27.	low E	peroxiredoxin V [Mus musculus]	gi|6644338 Mass: 21975 Score: 64 Queries matched: 2 emPAI: 0.17
					peroxisomal membrane protein 20 [Mus musculus]	gi|6746357 Mass: 17004 Score: 64 Queries matched: 2
					peroxiredoxin 5 precursor [Mus musculus]	gi|6755114 Mass: 21884 Score: 64 Queries matched: 2
					Prdx5 protein [Mus musculus]	gi|15928397 Mass: 9603 Score: 64 Queries matched: 2
			35.	low E	lectin, galactose binding, soluble 4 [Mus musculus]	gi|46849705 Mass: 36348 Score: 49 Queries matched: 3 emPAI: 0.10
			37.	low E	Heat shock cognate 71 kDa protein (Heat shock 70 kDa protein 8)	gi|123647 Mass: 70761 Score: 45 Queries matched: 2 emPAI: 0.11
LTQ	2115		#2115
					myosin, light polypeptide 6, alkali, smooth muscle and non-muscle [Mus musculus]	gi|33620739 Mass: 16950 Score: 86 Queries matched: 5
LTQ	2119		#2119	rerun
FT	2124	#2124	None	rerun
		21	Possible low E	epididymal secretory protein E1 [Mus musculus]	gi|12963667 Mass: 16432 Score: 39 Queries matched: 6 emPAI: 0.24
LTQ	2135		#2135
		33.			Retinol-binding protein II, cellular (CRBP-II)	gi|730494 Mass: 15600 Score: 66 Queries matched: 3 emPAI: 0.56
LTQ	2137		#2137
		18.			Cu/Zn superoxide dismutase	gi|226471 Mass: 15752 Score: 134 Queries matched: 7 emPAI: 0.94
		21.			Retinol-binding protein II, cellular (CRBP-II)	gi|730494 Mass: 15600 Score: 123 Queries matched: 5 emPAI: 0.56
FT	2146	#2146
			1		Retinol-binding protein II, cellular (CRBP-II)	gi|730494 Mass: 15600 Score: 673 Queries matched: 26 emPAI: 1.43
LTQ	2155		#2155	rerun
			10.		TPA: proteasome subunit alpha type 3-like [Rattus norvegicus]	gi|47169488 Mass: 28336 Score: 154 Queries matched: 10 emPAI: 0.65
			10.		proteasome (prosome, macropain) subunit, alpha type 3 [Mus musculus]	gi|31981534 Mass: 28472 Score: 154 Queries matched: 10
			20.	Mw No match	unnamed protein product [Mus musculus]	gi|74191399 Mass: 41652 Score: 87 Queries matched: 7 emPAI: 0.30
			38.	Mw No match	Alpha-amylase 1 precursor (1,4-alpha-D-glucan glucanohydrolase) (Salivary and hepatic alpha-amylase)	gi|113809 Mass: 57587 Score: 50 Queries matched: 3 emPAI: 0.13
					Amy1 protein [Mus musculus]	gi|14318646 Mass: 57607 Score: 50 Queries matched: 3
